# Supplementary material for: Evidence for Immune Response, Axonal Dysfunction and Reduced Endocytosis in the Substantia Nigra in Early Stage Parkinson’s Disease
Source: PLoS One. 2015 Jun 18;10(6):e0128651. doi: 10.1371/journal.pone.0128651 (PMC4472235; doi:10.1371/journal.pone.0128651)
Supplement: S1 Table — (XLS) [file pone.0128651.s001.xls]

## Sheet: supplementary table 1
NBB	Clinical diagnosis	Pathological diagnosis	Braak stage (T,A,S)	Gender (M/F)	Age (years)		pH of CSF	RIN	qPCR	scandate
						PMD (hrs)
2000-031	NDC	NDC	2,b,0	F	77	1899-12-31 09:15:00	N/D	8.1	*	2010-07-20
2006-037	NDC	NDC	0,0,0	M	66	1899-12-31 07:45:00	6.7	7.4	*	2010-01-28
2000-032	NDC	NDC	1,a,0	F	78	1899-12-31 06:30:00	7.02	7.9		2010-04-27
2003-002	NDC	NDC	1,0,0	M	60	1899-12-31 07:44:00	N/D	6.5	*	2010-04-27
1990-038	NDC	NDC	0,-,0	F	83	1899-12-31 08:00:00	1899-12-31 06:37:00	6		2010-07-20
SVU07-295	NDC	NDC	1,0,0	M	81	<24:00	N/D	7.2	*	2010-04-27
2007-082	NDC	NDC	2,0,0	M	81	1899-12-31 07:55:00	6.23	7		2010-02-26
1996-084	NDC	NDC	2,0,0	F	78	1899-12-31 07:30:00	6.6	6.5		2010-07-20
2007-056	NDC	iLBD	2,b,2	M	79	1899-12-31 09:00:00	6.15	7.1		2010-07-20
2001-033	NDC	iLBD	1,c,4	M	75	1899-12-31 06:20:00	6.18	6.3	*	2010-04-27
2001-069	NDC	iLBD	1,a,1	F	68	1899-12-31 05:45:00	6.97	5.8		2010-02-26
2002-012	NDC	iLBD	1,a,4	M	87	1899-12-31 04:45:00	7.6	7.5	*	2010-07-20
2004-033	NDC	iLBD	1,0,3	F	82	1899-12-31 07:00:00	6.66	7.9	*	2010-07-20
2005-049	NDC	iLBD	2,-,2	F	86	6.25	6.39	6.8	*	2010-07-20
2005-063	NDC	iLBD	2,0,3	F	93	1899-12-31 04:00:00	6.64	6.3	*	2010-11-04
2006-008	Delirant	iLBD	2,a,1	F	85	1899-12-31 04:40:00	6.71	6.6		2010-07-20
2009-056	PD	PD	1,0,4	M	74	1899-12-31 10:48:00	N/D	6.2		2010-11-04
2009-095	NDC	iLBD	1,a,3	F	71	1899-12-31 07:40:00	6.31	7.7		2011-09-09
2010-013	NDC	ILBD	0,0,3	M	70	1899-12-31 06:15:00	6.45	7.5		2011-09-09
SVU07-248	NDC	iLBD	0,0,1	M	79	<10	N/D	7.2		2010-07-20
2004-080	PD	PD	1,a,6	M	71	1899-12-31 05:50:00	6.27	6.9		2010-07-20
2006-030	PD	PDDEM	1,c,5	F	80	1899-12-31 05:15:00	6.31	7.8	*	2010-01-28
2006-040	PDDEM	PDDEM	0,0,5	F	81	1899-12-31 06:05:00	6.38	6.9	*	2010-02-26
2006-002	PD	PD	2,b,5	F	84	1899-12-31 07:25:00	6.85	7.8		2010-01-28
2007-031	PD	PD	1,0,6	M	61	1899-12-31 07:35:00	6.98	7.2	*	2010-02-26
2008-080	PD	PD	1,b,6	M	80	1899-12-31 06:35:00	6.15	7.2		2010-01-28
2005-045	PDDEM	PDDEM	2,b,6	F	87	1899-12-31 05:25:00	6.44	7.8		2010-02-26
2008-089	PD	PDDEM	1,0,6	M	84	1899-12-31 09:00:00	6.66	7.2	*	2010-01-28
T=tangle; A=amyloid beta; S=alpha-synuclein; M/F=male/female; CSF=cerebrospinal fluid; NBB=Netherlands Brain Bank; SVU=Departement of pathology VU; NDC=non-demented control; PD=Parkinson's disease; iLBD=incidental Lewy body disease; PDDEM=Parkinson with dementia. *= included in qPCR validation
