# Supplementary material for: Evidence for Immune Response, Axonal Dysfunction and Reduced Endocytosis in the Substantia Nigra in Early Stage Parkinson’s Disease
Source: PLoS One. 2015 Jun 18;10(6):e0128651. doi: 10.1371/journal.pone.0128651 (PMC4472235; doi:10.1371/journal.pone.0128651)
Supplement: S2 Table — Per sample, the RNA concentration, purity measurements and RIN value are displayed. (XLS) [file pone.0128651.s002.xls]

## Sheet: supplementary table 1
NBB	concentration (ng/ml)			RIN value
		260/280	260/230
2000-031	1100.62	2.05	1.89	8.1
2006-037	1234.3	1.96	2.09	7.4
2000-032	1043.09	1.92	1.73	7.9
2003-002	1305.54	2.05	2.1	6.5
1990-038	1419.47	1.96	1.89	6
SVU07-295	871.37	2.06	1.85	7.2
2007-082	1405.89	1.96	1.89	7
1996-084	761.38	1.92	1.79	6.5
2007-056	1048.38	2.05	2.02	7.1
2001-033	2419.25	2.03	2	6.3
2001-069	331.92	1.88	1.92	5.8
2002-012	1262.46	2	2.07	7.5
2004-033	1655.85	1.97	1.88	7.9
2005-049	1640.6	2.03	1.83	6.8
2005-063	980.5	2	1.73	6.3
2006-008	538.1	2.14	2.19	6.6
2009-056	730.5	1.96	1.88	6.2
2009-095	1778.21	1.95	1.82	7.7
2010-013	1039.12	1.98	1.94	7.5
SVU07-248	1051.1	2.09	2	7.2
2004-080	721.2	2.14	2.16	6.9
2006-030	1060.6	2.04	2.11	7.8
2006-040	1585.45	2	2.02	6.9
2006-002	1545.68	1.99	2.09	7.8
2007-031	1386.3	2.1	2.09	7.2
2008-080	710.8	2.1	2.12	7.2
2005-045	843.55	2.03	1.74	7.8
2008-089	1151.3	2.07	2.06	7.2
