# Supplementary material for: Evidence for Immune Response, Axonal Dysfunction and Reduced Endocytosis in the Substantia Nigra in Early Stage Parkinson’s Disease
Source: PLoS One. 2015 Jun 18;10(6):e0128651. doi: 10.1371/journal.pone.0128651 (PMC4472235; doi:10.1371/journal.pone.0128651)
Supplement: S3 Table — (XLS) [file pone.0128651.s003.xls]

## Sheet: Sheet2
Gene name	Affymetrix probe ID	Accession number	Primer sequence	UPL probe number	Amplicon length	Holding stage (95°C)	Denaturation (T°C/sec)	Annealing (T°C/sec)	Extention (T°C/sec)
LAMP2	203041_s_at	NM_002294.2	fwd: AAT-GTG-ACA-CAA-GGA-AAG-TAT-TCT-AC	24	122	15'	95/15	58/40	65/45
			rev: ATA-AGC-CAG-CAA-CAC-TAG-AAT
GRM3	205814_s_at	NM_000840.2	fwd: ACA-TAC-TCT-CAG-TCC-TCT-GC	77	97	15'	95/15	60/35	65/40
			rev: GCA-ATT-CAC-AAT-CAC-AGA-GAT-GA
FABP7	205029_s_at	NM_001446.3	fwd: CTC-TCA-GCA-CAT-TCA-AGA-ACA-C	7	198	15'	95/15	60/35	65/40
			rev: CCA-TCC-AGG-CTA-ACA-ACA-GA
SYPL1	201259_s_at	NM_006754.3	fwd: TAT-TGA-TGA-ACT-TCC-GCC-TTG-TA	21	117	15'	95/15	56/35	65/40
			rev: CCA-GAG-TAT-CAT-ATT-TAG-AAA-GCC-A
EIF4A2	200912_s_at	NM_001967.3	fwd: ATA TTC ACA GAA TTG GCA GAG GG	25	158	15'	95/15	57/35	65/45
			rev: GGA ATT AAA TAA GGT CAG CCA CAT T
HSPA8	210338_s_at	NM_006597.3	fwd: CAACCCTGATGAAGCTGTTG	46	101	15'	95/15	60/30	65/40
			rev: GTGACATCCAAGAGCAGCAA
RPL27	200025_s_at	NM_000988.3	fwd: CAA-TCA-CCT-AAT-GCC-CAC-AAG	15	129	15'	95/15	60/35	65/30
			rev: CTT-CAA-ACT-TGA-CCT-TGG-CC
RPS13	200018_at	NM_001017	fwd: CAC-TTG-GTT-GAA-GTT-GAC-ATC-T	68	111	15'	95/15	60/35	65/30
			rev: CTT-GTG-CAA-CAC-CAT-GTG-AAT
