# Supplementary material for: Evidence for Immune Response, Axonal Dysfunction and Reduced Endocytosis in the Substantia Nigra in Early Stage Parkinson’s Disease
Source: PLoS One. 2015 Jun 18;10(6):e0128651. doi: 10.1371/journal.pone.0128651 (PMC4472235; doi:10.1371/journal.pone.0128651)
Supplement: S4 Table — Hybridization temperature for all primers was 60°C (XLS) [file pone.0128651.s004.xls]

## Sheet: Sheet1
Gene name	Affymetrix probe ID	Primer sequence	probelengts (BP)
LAMP2	203041_s_at	T3: aat taa ccc tca cta aag gAA TGT GAC ACA AGG AAA GTA TTC TAC AG	474
		T7: taa tac gac tca cta tag gAA GGC ATA CTT CAA GGT TAG GAT CAA A
EIF4A2	1555996_s_at	T3: aat taa ccc tca cta aag gTC GCG GGA TTG ATG TGC AA	472
		T7: taa tac gac tca cta tag gGA AAG AAA GAT TTT ACA GAC CCC AT
HSPA8	210338_s_at	T3: aat taa ccc tca cta aag gCA CTC CTC TTT CCC TTG GTA T	557
		T7: taa tac gac tca cta tag gCA AGC CAG TTG ATA ATT TCA TTA CAC
