# Supplementary material for: Evidence for Immune Response, Axonal Dysfunction and Reduced Endocytosis in the Substantia Nigra in Early Stage Parkinson’s Disease
Source: PLoS One. 2015 Jun 18;10(6):e0128651. doi: 10.1371/journal.pone.0128651 (PMC4472235; doi:10.1371/journal.pone.0128651)
Supplement: S5 Table — Data in bold indicate p>0.01. (XLS) [file pone.0128651.s005.xls]

## Sheet: Sheet1
	all groups	Braak α-synuclein 1-2 compared to controls	Braak α-synuclein 3-4 compared to 1-2	Braak α-synuclein 5-6 compared to 3-4	Braak α-synuclein 3-4 compared to controls	Braak α-synuclein 5-6 compared to controls
EIF2 Signaling	4.677e-07	0.018197	0.00891251	0.508159	3.16*10-17	0.000316228
Breast Cancer Regulation by Stathmin1	5.12861e-05	0.00107152	0.111173	0.0120226	0.28774	0.00128825
Regulation of eIF4 and p70S6K Signaling	0.000144544	0.001	0.0295121	0.308319	7.4131e-05	0.00616595
Dopamine-DARPP32 Feedback in cAMP Signaling	0.00018197	9.33254e-05	0.200909	0.00645654	0.509331	0.00186209
mTOR Signaling	0.000194985	0.000102329	0.0645654	0.304089	0.000138038	0.00524807
Protein Kinase A Signaling	0.000524808	0.00275423	0.0295121	0.0501187	0.21677	0.0025704
Signaling by Rho Family GTPases	0.000537032	9.33254e-05	0.0295121	0.110662	0.105925	0.000316228
Molecular Mechanisms of Cancer	0.00213796	1.94984e-05	0.00102329	0.0954993	0.358096	0.0275423
Role of NFAT in Cardiac Hypertrophy	0.00213796	0.000933254	0.0234423	0.0114815	0.297852	0.0025704
B Cell Receptor Signaling	0.00323594	0.000512861	0.0158489	0.0141254	0.358096	0.00186209
Huntington's Disease Signaling	0.00380189	0.000102329	0.040738	0.195434	0.297852	0.0186209
PI3K/AKT Signaling	0.00389045	0.00138038	0.0870964	0.0398107	0.707946	0.000316228
RhoGDI Signaling	0.00389045	0.000562341	0.228034	0.217771	0.297852	0.000724436
Axonal Guidance Signaling	0.00457088	0.000102329	0.0416869	0.267917	0.537032	0.018197
GNRH Signaling	0.00489779	0.00138038	0.0295121	0.169044	0.21677	0.0295121
CCR3 Signaling in Eosinophils	0.00616595	0.00162181	0.0295121	0.0758578	0.235505	0.126474
Gap Junction Signaling	0.00616595	7.4131e-05	0.155597	0.338065	0.517607	0.018197
RhoA Signaling	0.00676083	0.000123027	0.0691831	0.321366	0.353997	0.0134896
Insulin Receptor Signaling	0.00724436	0.00102329	0.0645654	0.0398107	0.774462	0.0537032
Thrombin Signaling	0.00776247	0.00120226	0.057544	0.00645654	0.257632	0.0446684
Nitric Oxide Signaling in the Cardiovascular System	0.00933254	0.00169824	0.060256	0.0707946	0.679204	0.274157
Ephrin Receptor Signaling	0.0138038	0.000281838	0.0524807	0.0501187	0.42658	0.0275423
HGF Signaling	0.0144544	0.000501187	0.0295121	0.299916	0.517607	0.047863
HIF1α Signaling	0.0144544	0.00891251	0.0295121	0.299916	0.517607	0.047863
Semaphorin Signaling in Neurons	0.0169824	0.00912011	0.194984	0.299916	0.0229087	0.0616595
CREB Signaling in Neurons	0.017378	0.00645654	0.111173	0.0141254	0.422669	0.138995
Phospholipase C Signaling	0.0177828	0.00295121	0.0524807	0.0707946	0.778037	0.0040738
SAPK/JNK Signaling	0.0177828	0.000645654	0.101625	0.16293	0.381066	0.0295121
PTEN Signaling	0.0234423	0.000891251	0.0158489	0.0707946	0.647143	0.000954993
Renin-Angiotensin Signaling	0.0245471	0.000102329	0.0295121	0.149279	0.353997	0.0758578
Rac Signaling	0.0245471	0.000102329	0.0707946	0.0954993	0.0812831	0.00269153
Angiopoietin Signaling	0.0245471	8.51138e-05	0.0758578	0.060256	0.504661	0.120226
Neuregulin Signaling	0.0245471	0.00120226	0.0776247	0.16293	0.672977	0.0724436
CXCR4 Signaling	0.0245471	0.000537032	0.101158	0.074131	0.387258	0.0151356
p70S6K Signaling	0.0245471	0.000630957	0.314775	0.0954993	0.630957	0.0190546
Relaxin Signaling	0.0275423	0.00933254	0.268534	0.0398107	0.353997	0.104954
HER-2 Signaling in Breast Cancer	0.0295121	0.00104713	0.0446684	0.074131	0.756833	0.127057
Actin Cytoskeleton Signaling	0.0295121	0.000102329	0.0616595	0.244906	0.258226	0.0691831
CTLA4 Signaling in Cytotoxic T Lymphocytes	0.0295121	0.00380189	0.111173	0.00676083	0.517607	0.0275423
Regulation of Actin-based Motility by Rho	0.0295121	0.01	0.642688	0.414954	0.125314	0.0776247
Amyloid Processing	0.0316228	0.00645654	0.0416869	0.432514	0.353997	0.149624
IL-3 Signaling	0.0389045	0.000616595	0.0380189	0.134276	0.77983	0.199067
NGF Signaling	0.0389045	0.00223872	0.0537032	0.102094	0.381066	0.018197
FAK Signaling	0.0389045	0.000102329	0.057544	0.224905	0.204174	0.115611
Virus Entry via Endocytic Pathways	0.0389045	0.00794328	0.147571	0.212814	0.609537	0.0190546
Production of Nitric Oxide and Reactive Oxygen Species in Macrophages	0.0389045	0.000891251	0.21677	0.239332	0.610942	0.106905
Role of NFAT in Regulation of the Immune Response	0.0389045	0.000616595	0.314775	0.149279	0.594292	0.0295121
ILK Signaling	0.0446684	0.00169824	0.111173	0.256448	0.78343	0.0363078
Telomerase Signaling	0.0446684	0.000891251	0.147571	0.197697	0.504661	0.0295121
Ceramide Signaling	0.0446684	0.00158489	0.453942	0.074131	0.774462	0.0295121
ERK/MAPK Signaling	0.0467735	0.00102329	0.132739	0.104232	0.517607	0.0457088
Agrin Interactions at Neuromuscular Junction	0.0501187	0.00234423	0.0295121	0.566239	0.215278	0.0776247
LPS-stimulated MAPK Signaling	0.0501187	0.00295121	0.040738	0.110917	0.358096	0.135207
Acute Myeloid Leukemia Signaling	0.0501187	0.00120226	0.0691831	0.105925	0.716143	0.199067
Prolactin Signaling	0.0501187	0.000851138	0.198609	0.195434	0.785236	0.484172
G Beta Gamma Signaling	0.0501187	0.00691831	0.382825	0.16293	0.647143	0.0269153
Cardiac Hypertrophy Signaling	0.0616595	0.00177828	0.0794328	0.121619	0.504661	0.127057
Cardiac β-adrenergic Signaling	0.0616595	0.00331131	0.0794328	0.0065	0.504661	0.127057
IL-8 Signaling	0.0676083	0.00275423	0.0691831	0.0758578	0.542001	0.111173
IGF-1 Signaling	0.0676083	0.000891251	0.101625	0.074131	0.544503	0.120226
AMPK Signaling	0.074131	0.00933254	0.144877	0.16293	0.651628	0.129122
Estrogen Receptor Signaling	0.0758578	0.00158489	0.135207	0.321366	0.751623	0.238781
Germ Cell-Sertoli Cell Junction Signaling	0.0812831	0.00144544	0.333426	0.528445	0.291072	0.0354813
Pancreatic Adenocarcinoma Signaling	0.0870964	0.000123027	0.00524807	0.662217	0.537032	0.238781
RANK Signaling in Osteoclasts	0.0870964	0.01	0.0234423	0.102329	0.732825	0.15417
GM-CSF Signaling	0.0870964	0.00057544	0.042658	0.0758578	0.623735	0.15417
CNTF Signaling	0.0870964	0.000691831	0.0501187	0.149279	0.756833	0.274157
Non-Small Cell Lung Cancer Signaling	0.0870964	0.000891251	0.0512861	0.104232	0.734514	0.233884
Role of Tissue Factor in Cancer	0.0870964	0.000562341	0.233346	0.169434	0.774462	0.295801
IL-4 Signaling	0.0870964	0.000891251	0.382825	0.150661	0.672977	0.233884
RAR Activation	0.0870964	0.0020893	0.38815	0.464515	0.732825	0.0812831
HMGB1 Signaling	0.0912011	0.000147911	0.124165	0.214783	0.716143	0.248886
Human Embryonic Stem Cell Pluripotency	0.0912011	0.00776247	0.341193	0.214783	0.716143	0.660693
Aldosterone Signaling in Epithelial Cells	0.102802	0.000933254	0.403645	0.445656	0.509331	0.257632
Glioma Signaling	0.105439	0.000676083	0.0630957	0.0707946	0.610942	0.169434
Fcγ Receptor-mediated Phagocytosis in Macrophages and Monocytes	0.105439	0.00144544	0.242661	0.436516	0.77983	0.00676083
Prostate Cancer Signaling	0.106414	0.00057544	0.040738	0.234963	0.778037	0.0831764
VEGF Signaling	0.106414	0.00120226	0.0776247	0.321366	0.609537	0.374973
fMLP Signaling in Neutrophils	0.106414	0.000436516	0.255859	0.0977237	0.778037	0.138357
Androgen Signaling	0.106414	0.00891251	0.283792	0.234963	0.756833	0.366438
Corticotropin Releasing Hormone Signaling	0.106414	0.00323594	0.414954	0.244906	0.751623	0.233884
NRF2-mediated Oxidative Stress Response	0.111429	0.0040738	0.0263027	0.331131	0.28774	0.370681
Chronic Myeloid Leukemia Signaling	0.11246	0.000562341	0.0234423	0.0954993	0.785236	0.0301995
Cdc42 Signaling	0.11995	0.000446684	0.0389045	0.16293	0.509331	0.102329
Tight Junction Signaling	0.11995	0.00158489	0.460257	0.291743	0.774462	0.018197
Chemokine Signaling	0.125026	0.00616595	0.0616595	0.144544	0.0812831	0.40738
Integrin Signaling	0.125026	0.000123027	0.161065	0.308319	0.537032	0.0501187
Renal Cell Carcinoma Signaling	0.125026	0.00138038	0.314775	0.102094	0.297852	0.40738
Cholecystokinin/Gastrin-mediated Signaling	0.133045	0.00138038	0.0870964	0.389045	0.756833	0.238781
Neurotrophin/TRK Signaling	0.174181	0.00295121	0.0467735	0.172982	0.756833	0.357273
NF-αB Activation by Viruses	0.174181	0.00645654	0.0467735	0.172982	0.756833	0.357273
FGF Signaling	0.174582	0.000562341	0.0691831	0.104232	0.78886	0.647143
IL-15 Signaling	0.174582	0.000549541	0.0870964	0.188799	0.778037	0.339625
Thrombopoietin Signaling	0.179473	0.000676083	0.057544	0.16293	0.796159	0.484172
Endometrial Cancer Signaling	0.180717	0.00389045	0.0467735	0.11272	0.778037	0.279898
EGF Signaling	0.18239	0.00275423	0.0295121	0.175388	0.756833	0.537032
P2Y Purigenic Receptor Signaling Pathway	0.18281	0.000562341	0.304789	0.195434	0.716143	0.271644
Small Cell Lung Cancer Signaling	0.184077	0.00218776	0.174985	0.297852	0.105925	0.104954
Colorectal Cancer Metastasis Signaling	0.187068	7.4131e-05	0.101625	0.21677	0.562341	0.201837
Leptin Signaling in Obesity	0.197242	0.00645654	0.261216	0.217771	0.737904	0.479733
FLT3 Signaling in Hematopoietic Progenitor Cells	0.202768	0.000102329	0.00102329	0.256448	0.776247	0.435512
Clathrin-mediated Endocytosis Signaling	0.202768	0.000102329	0.0457088	0.414	0.509331	0.476431
PAK Signaling	0.202768	0.001	0.0467735	0.672977	0.537032	0.111173
Sertoli Cell-Sertoli Cell Junction Signaling	0.216272	0.00776247	0.591562	0.299916	0.613762	0.0851138
Sphingosine-1-phosphate Signaling	0.225944	0.00229087	0.34914	0.171396	0.756833	0.273527
Erythropoietin Signaling	0.22751	0.000123027	0.135207	0.129718	0.778037	0.282488
Melanoma Signaling	0.233346	0.00057544	0.0346737	0.244906	0.0812831	0.190985
Antiproliferative Role of Somatostatin Receptor 2	0.236048	0.000933254	0.321366	0.250611	0.778037	0.425598
Macropinocytosis Signaling	0.251189	0.00138038	0.222844	0.308319	0.785236	0.486407
Type II Diabetes Mellitus Signaling	0.263027	0.00562341	0.151705	0.432514	0.537032	0.384592
TR/RXR Activation	0.267917	0.00223872	0.040738	0.699842	0.609537	0.672977
Glioblastoma Multiforme Signaling	0.267917	0.000562341	0.157761	0.256448	0.774462	0.660693
IL-2 Signaling	0.276694	0.0020893	0.0776247	0.319154	0.751623	0.505825
Glucocorticoid Receptor Signaling	0.277971	0.00165959	0.423643	0.552077	0.537032	0.668344
Role of JAK family kinases in IL-6-type Cytokine Signaling	0.28119	0.00213796	0.0158489	0.404576	0.77983	0.515229
IL-17A Signaling in Airway Cells	0.28119	0.00251189	0.101625	0.16293	0.751623	0.180302
CD28 Signaling in T Helper Cells	0.312608	0.00177828	0.333426	0.195434	0.671429	0.180717
JAK/Stat Signaling	0.31989	0.000549541	0.0870964	0.321366	0.778037	0.623735
Paxillin Signaling	0.340408	0.00107152	0.0776247	0.425598	0.316957	0.115611
Leukocyte Extravasation Signaling	0.345144	0.00131826	0.314775	0.328095	0.576766	0.236048
β-Adrenergic Signaling	0.35156	0.00616595	0.149279	0.432514	0.537032	0.282488
IL-17 Signaling	0.353183	0.00251189	0.0776247	0.396278	0.77983	0.452898
Estrogen-Dependent Breast Cancer Signaling	0.358922	0.000676083	0.121899	0.16293	0.774462	0.537032
T Cell Receptor Signaling	0.378443	0.00346737	0.26485	0.16293	0.796159	0.248886
Glioma Invasiveness Signaling	0.406443	0.0042658	0.506991	0.244906	0.76913	0.371535
Role of NANOG in Mammalian Embryonic Stem Cell Pluripotency	0.41115	0.0020893	0.339625	0.54325	0.679204	0.753356
PDGF Signaling	0.416869	0.000123027	0.0263027	0.297852	0.751623	0.422669
Melanocyte Development and Pigmentation Signaling	0.42462	0.00891251	0.174985	0.263633	0.0812831	0.238781
Growth Hormone Signaling	0.42462	0.00616595	0.314775	0.308319	0.774462	0.0295121
Actin Nucleation by ARP-WASP Complex	0.476431	0.00354813	0.0616595	0.493174	0.669885	0.248886
IL-9 Signaling	0.542001	0.00870964	0.226464	0.432514	0.542001	0.111173
BMP signaling pathway	0.666807	0.00251189	0.11995	0.396278	0.537032	0.282488
PPAR/RXR Activation	0.671429	0.00158489	0.516416	0.514044	0.509331	0.371535
bold indicates a BH-FDR< 0.01
