# Supplementary material for: Evidence for Immune Response, Axonal Dysfunction and Reduced Endocytosis in the Substantia Nigra in Early Stage Parkinson’s Disease
Source: PLoS One. 2015 Jun 18;10(6):e0128651. doi: 10.1371/journal.pone.0128651 (PMC4472235; doi:10.1371/journal.pone.0128651)
Supplement: S6 Table — (XLS) [file pone.0128651.s006.xls]

## Sheet: Sheet1
			Braak alpha-synuclein 5-6 compared to control
Probeset ID	Gene Title	Gene Symbol	p-value	Fold-Change
204006_s_at	Fc fragment of IgG, low affinity IIIa, receptor (CD16a) /// Fc fragment of IgG,	FCGR3A /// FCGR3B	1.89*10-3	4.3476
200800_s_at	heat shock 70kDa protein 1A /// heat shock 70kDa protein 1B	HSPA1A /// HSPA1B	1.74*10-3	3.37734
231029_at	coagulation factor V (proaccelerin, labile factor)	F5	9.51*10-4	2.89658
228143_at	ceruloplasmin (ferroxidase)	CP	4.22*10-4	2.82421
1569854_at	---	---	9.98*10-4	2.7875
201617_x_at	caldesmon 1	CALD1	1.01*10-3	2.72755
209301_at	carbonic anhydrase II	CA2	2.92*10-5	2.71764
204472_at	GTP binding protein overexpressed in skeletal muscle	GEM	1.01*10-3	2.69722
231513_at	---	---	4.86*10-4	2.66838
206898_at	cadherin 19, type 2	CDH19	2.61*10-4	2.62374
215071_s_at	histone cluster 1, H2ac	HIST1H2AC	2.87*10-5	2.61892
211571_s_at	versican	VCAN	7.05*10-4	2.61582
213156_at	---	---	2.14*10-4	2.60718
1552619_a_at	anillin, actin binding protein	ANLN	4.71*10-5	2.56134
221210_s_at	N-acetylneuraminate pyruvate lyase (dihydrodipicolinate synthase)	NPL	4.01*10-6	2.55836
215646_s_at	versican	VCAN	1.31*10-3	2.55104
1557481_a_at	chromosome 21 open reading frame 131	C21orf131	1.50*10-4	2.54187
201718_s_at	erythrocyte membrane protein band 4.1-like 2	EPB41L2	2.27*10-3	2.5148
238735_at	---	---	1.36*10-4	2.4598
204719_at	ATP-binding cassette, sub-family A (ABC1), member 8	ABCA8	1.76*10-4	2.42829
203041_s_at	lysosomal-associated membrane protein 2	LAMP2	5.29*10-7	2.42042
205934_at	phospholipase C-like 1	PLCL1	1.63*10-6	2.40347
232297_at	---	---	5.57*10-4	2.3972
1558111_at	muscleblind-like (Drosophila)	MBNL1	1.25*10-3	2.37617
1553027_a_at	kelch-like 4 (Drosophila)	KLHL4	2.44*10-4	2.34424
212546_s_at	FRY-like	FRYL	2.84*10-6	2.34235
227921_at	---	---	8.53*10-5	2.33344
208358_s_at	UDP glycosyltransferase 8	UGT8	1.41*10-3	2.32051
205609_at	angiopoietin 1	ANGPT1	1.04*10-3	2.30174
219728_at	myotilin	MYOT	7.30*10-4	2.29352
226498_at	fms-related tyrosine kinase 1 (vascular endothelial growth factor/vascular perme	FLT1	3.44*10-4	2.29103
226094_at	phosphoinositide-3-kinase, class 2, alpha polypeptide	PIK3C2A	1.67*10-3	2.2769
228956_at	UDP glycosyltransferase 8	UGT8	1.75*10-4	2.26991
218566_s_at	cysteine and histidine-rich domain (CHORD)-containing 1	CHORDC1	1.12*10-3	2.25724
203042_at	lysosomal-associated membrane protein 2	LAMP2	4.68*10-5	2.22852
1568812_at	---	---	3.58*10-4	2.21944
217487_x_at	folate hydrolase (prostate-specific membrane antigen) 1	FOLH1	1.53*10-3	2.20352
212177_at	splicing factor, arginine/serine-rich 18	SFRS18	7.16*10-4	2.1943
1553613_s_at	forkhead box C1	FOXC1	1.19*10-3	2.19072
1554260_a_at	FRY-like	FRYL	2.28*10-4	2.18936
213418_at	heat shock 70kDa protein 6 (HSP70B')	HSPA6	8.76*10-4	2.17757
207238_s_at	protein tyrosine phosphatase, receptor type, C	PTPRC	9.77*10-4	2.16991
206100_at	carboxypeptidase M	CPM	9.54*10-4	2.14526
230741_at	---	---	3.02*10-4	2.14006
1553142_at	chromosome 13 open reading frame 31	C13orf31	1.92*10-3	2.12892
209576_at	guanine nucleotide binding protein (G protein), alpha inhibiting activity polype	GNAI1	1.05*10-4	2.1275
222473_s_at	erbb2 interacting protein	ERBB2IP	3.71*10-5	2.12228
205923_at	reelin	RELN	1.01*10-3	2.1208
226002_at	GRB2-associated binding protein 1	GAB1	6.87*10-6	2.10639
204036_at	lysophosphatidic acid receptor 1	LPAR1	1.74*10-4	2.10246
203553_s_at	mitogen-activated protein kinase kinase kinase kinase 5	MAP4K5	8.94*10-5	2.09803
230589_at	---	---	1.28*10-4	2.09508
204774_at	ecotropic viral integration site 2A	EVI2A	7.82*10-5	2.0917
207112_s_at	GRB2-associated binding protein 1	GAB1	6.28*10-4	2.09017
217985_s_at	bromodomain adjacent to zinc finger domain, 1A	BAZ1A	1.75*10-3	2.08682
201843_s_at	EGF-containing fibulin-like extracellular matrix protein 1	EFEMP1	1.55*10-4	2.08527
220026_at	chloride channel accessory 4	CLCA4	8.66*10-4	2.08166
233655_s_at	HAUS augmin-like complex, subunit 6	HAUS6	1.08*10-4	2.07554
1559776_at	---	---	8.14*10-6	2.07528
205105_at	mannosidase, alpha, class 2A, member 1	MAN2A1	8.05*10-5	2.06485
216920_s_at	TCR gamma alternate reading frame protein /// T cell receptor gamma constant 2	TARP /// TRGC2	1.23*10-3	2.05644
243940_at	teashirt zinc finger homeobox 2	TSHZ2	6.46*10-4	2.0503
201259_s_at	synaptophysin-like 1	SYPL1	4.33*10-4	2.04986
209257_s_at	structural maintenance of chromosomes 3	SMC3	1.67*10-3	2.03732
213385_at	chimerin (chimaerin) 2	CHN2	1.15*10-4	2.0359
208925_at	claudin domain containing 1	CLDND1	3.24*10-4	2.03568
1553530_a_at	integrin, beta 1 (fibronectin receptor, beta polypeptide, antigen CD29 includes	ITGB1	1.22*10-3	2.03164
213397_x_at	ribonuclease, RNase A family, 4	RNASE4	1.18*10-3	2.03152
218706_s_at	GRAM domain containing 3	GRAMD3	1.60*10-3	2.02829
219882_at	tubulin tyrosine ligase-like family, member 7	TTLL7	7.99*10-4	2.02825
223343_at	membrane-spanning 4-domains, subfamily A, member 7	MS4A7	2.18*10-3	2.02734
218340_s_at	ubiquitin-like modifier activating enzyme 6	UBA6	1.38*10-3	2.02326
206135_at	suppression of tumorigenicity 18 (breast carcinoma) (zinc finger protein)	ST18	5.30*10-4	2.02301
222608_s_at	anillin, actin binding protein	ANLN	3.56*10-5	2.02255
1555564_a_at	complement factor I	CFI	7.35*10-4	2.02201
1558233_s_at	activating transcription factor 1	ATF1	7.30*10-4	2.02153
201858_s_at	serglycin	SRGN	1.51*10-3	2.01785
232523_at	multiple EGF-like-domains 10	MEGF10	8.12*10-7	2.01734
221895_at	motile sperm domain containing 2	MOSPD2	2.14*10-4	2.01203
205158_at	ribonuclease, RNase A family, 4	RNASE4	5.72*10-5	1.99278
205608_s_at	angiopoietin 1	ANGPT1	1.18*10-3	1.98986
236517_at	multiple EGF-like-domains 10	MEGF10	2.61*10-4	1.98274
204037_at	lysophosphatidic acid receptor 1	LPAR1	8.41*10-4	1.98259
212397_at	radixin	RDX	7.62*10-7	1.98169
235465_at	family with sequence similarity 123A	FAM123A	7.10*10-4	1.98084
230206_at	Dedicator of cytokinesis 5	DOCK5	4.75*10-4	1.97806
1552275_s_at	PX domain containing serine/threonine kinase	PXK	1.07*10-3	1.97473
206245_s_at	influenza virus NS1A binding protein	IVNS1ABP	1.82*10-5	1.97354
212263_at	quaking homolog, KH domain RNA binding (mouse)	QKI	6.92*10-5	1.96689
1555807_a_at	myelin oligodendrocyte glycoprotein	MOG	1.69*10-3	1.96678
203300_x_at	adaptor-related protein complex 1, sigma 2 subunit	AP1S2	1.18*10-3	1.96341
213362_at	protein tyrosine phosphatase, receptor type, D	PTPRD	9.53*10-4	1.96022
203481_at	family with sequence similarity 178, member A	FAM178A	1.95*10-5	1.95863
210839_s_at	ectonucleotide pyrophosphatase/phosphodiesterase 2	ENPP2	1.17*10-4	1.95746
202514_at	discs, large homolog 1 (Drosophila)	DLG1	5.33*10-4	1.95685
220892_s_at	phosphoserine aminotransferase 1	PSAT1	1.64*10-3	1.95353
1556658_a_at	---	---	1.17*10-3	1.95336
201426_s_at	vimentin	VIM	1.40*10-3	1.95315
201752_s_at	adducin 3 (gamma)	ADD3	2.23*10-3	1.94967
225998_at	GRB2-associated binding protein 1	GAB1	3.22*10-5	1.9471
226844_at	MOB1, Mps One Binder kinase activator-like 2B (yeast)	MOBKL2B	1.17*10-4	1.94702
233609_at	Protein tyrosine phosphatase, receptor type, K	PTPRK	1.80*10-4	1.94682
201146_at	nuclear factor (erythroid-derived 2)-like 2	NFE2L2	2.04*10-6	1.94394
225406_at	twisted gastrulation homolog 1 (Drosophila)	TWSG1	9.25*10-6	1.94331
228937_at	chromosome 13 open reading frame 31	C13orf31	2.35*10-3	1.94228
221646_s_at	zinc finger, DHHC-type containing 11	ZDHHC11	1.10*10-3	1.9341
205814_at	glutamate receptor, metabotropic 3	GRM3	8.54*10-5	1.93281
201399_s_at	translocation associated membrane protein 1	TRAM1	1.40*10-3	1.92672
203824_at	tetraspanin 8	TSPAN8	4.52*10-4	1.92119
201847_at	lipase A, lysosomal acid, cholesterol esterase	LIPA	1.68*10-5	1.92034
205404_at	hydroxysteroid (11-beta) dehydrogenase 1	HSD11B1	9.93*10-4	1.91845
226109_at	chromosome 21 open reading frame 91	C21orf91	1.94*10-3	1.91828
204620_s_at	versican	VCAN	6.18*10-5	1.91781
206011_at	caspase 1, apoptosis-related cysteine peptidase (interleukin 1, beta, convertase	CASP1	2.21*10-3	1.91642
208442_s_at	ataxia telangiectasia mutated	ATM	3.93*10-4	1.91556
202604_x_at	ADAM metallopeptidase domain 10	ADAM10	1.28*10-3	1.91477
226250_at	---	---	1.46*10-4	1.91473
201842_s_at	EGF-containing fibulin-like extracellular matrix protein 1	EFEMP1	4.99*10-4	1.9147
212036_s_at	pinin, desmosome associated protein	PNN	1.55*10-6	1.91338
1567214_a_at	pinin, desmosome associated protein	PNN	1.22*10-4	1.91249
206030_at	aspartoacylase (Canavan disease)	ASPA	7.56*10-5	1.91226
228190_at	ATG4 autophagy related 4 homolog C (S. cerevisiae) /// Ctr9, Paf1/RNA polymerase	ATG4C /// CTR9	5.31*10-5	1.90646
201024_x_at	eukaryotic translation initiation factor 5B	EIF5B	2.10*10-3	1.90595
241681_at	---	---	1.56*10-3	1.90485
215806_x_at	TCR gamma alternate reading frame protein /// T cell receptor gamma constant 2	TARP /// TRGC2	1.00*10-3	1.90329
227620_at	solute carrier family 44, member 1	SLC44A1	1.97*10-4	1.90162
232896_at	Erbb2 interacting protein	ERBB2IP	8.10*10-4	1.90079
231098_at	---	---	1.58*10-3	1.89951
220924_s_at	solute carrier family 38, member 2	SLC38A2	3.00*10-4	1.89568
204160_s_at	ectonucleotide pyrophosphatase/phosphodiesterase 4 (putative function)	ENPP4	6.19*10-5	1.89567
213182_x_at	cyclin-dependent kinase inhibitor 1C (p57, Kip2)	CDKN1C	9.51*10-4	1.89369
241859_at	phospholipase C-like 1	PLCL1	7.09*10-4	1.89265
218614_at	chromosome 12 open reading frame 35	C12orf35	4.95*10-6	1.88419
221760_at	Mannosidase, alpha, class 1A, member 1	MAN1A1	6.10*10-4	1.8816
227481_at	CNKSR family member 3	CNKSR3	1.31*10-4	1.8812
202663_at	WAS/WASL interacting protein family, member 1	WIPF1	7.92*10-4	1.87385
213605_s_at	hypothetical LOC100272216 /// hypothetical protein LOC100292101	LOC100272216 /// LOC100292101	1.63*10-3	1.87381
209529_at	phosphatidic acid phosphatase type 2C	PPAP2C	1.26*10-3	1.86641
1556283_s_at	FGFR1 oncogene partner 2	FGFR1OP2	1.70*10-5	1.86601
209290_s_at	nuclear factor I/B	NFIB	5.57*10-4	1.8652
238558_at	---	---	4.01*10-5	1.8647
205669_at	neural cell adhesion molecule 2	NCAM2	4.27*10-5	1.86385
227565_at	---	---	1.51*10-3	1.86035
227121_at	---	---	1.28*10-3	1.85923
210588_x_at	heterogeneous nuclear ribonucleoprotein H3 (2H9)	HNRNPH3	4.32*10-7	1.85808
224358_s_at	membrane-spanning 4-domains, subfamily A, member 7	MS4A7	2.41*10-3	1.85677
206765_at	potassium inwardly-rectifying channel, subfamily J, member 2	KCNJ2	1.64*10-3	1.85555
235308_at	zinc finger and BTB domain containing 20	ZBTB20	2.02*10-3	1.85254
218041_x_at	solute carrier family 38, member 2	SLC38A2	2.99*10-4	1.84872
232997_at	---	---	4.75*10-4	1.8476
221731_x_at	versican	VCAN	3.93*10-4	1.84741
242669_at	Ubiquitin-fold modifier 1	UFM1	2.20*10-3	1.84151
1553720_a_at	family with sequence similarity 123A	FAM123A	2.14*10-3	1.84145
202973_x_at	family with sequence similarity 13, member A	FAM13A	1.66*10-3	1.84099
211450_s_at	mutS homolog 6 (E. coli)	MSH6	1.33*10-3	1.84029
202341_s_at	tripartite motif-containing 2	TRIM2	2.42*10-3	1.83605
235925_at	Transcription factor 12	TCF12	6.24*10-4	1.83145
232383_at	transcription factor EC	TFEC	1.10*10-3	1.82693
207108_s_at	Nipped-B homolog (Drosophila)	NIPBL	1.12*10-3	1.82433
220770_s_at	chromosome 5 open reading frame 54	C5orf54	5.84*10-4	1.8236
204204_at	solute carrier family 31 (copper transporters), member 2	SLC31A2	3.51*10-4	1.82292
1552703_s_at	caspase recruitment domain family, member 16 /// caspase 1, apoptosis-related cy	CARD16 /// CASP1	2.00*10-3	1.81838
209130_at	synaptosomal-associated protein, 23kDa	SNAP23	5.72*10-5	1.81774
234923_at	GTPase activating Rap/RanGAP domain-like 1	GARNL1	6.49*10-4	1.81629
244414_at	---	---	1.79*10-4	1.8154
229133_s_at	zinc finger protein 397	ZNF397	1.27*10-3	1.8154
243046_at	---	---	1.26*10-3	1.81535
226625_at	transforming growth factor, beta receptor III	TGFBR3	2.65*10-4	1.81489
209348_s_at	v-maf musculoaponeurotic fibrosarcoma oncogene homolog (avian)	MAF	1.97*10-3	1.81329
210178_x_at	FUS interacting protein (serine/arginine-rich) 1	FUSIP1	1.97*10-4	1.81159
222585_x_at	lysine-rich coiled-coil 1	KRCC1	1.01*10-3	1.81157
223260_s_at	polymerase (DNA directed) kappa	POLK	2.23*10-3	1.81057
205433_at	butyrylcholinesterase	BCHE	2.21*10-3	1.80872
209289_at	nuclear factor I/B	NFIB	8.90*10-4	1.80506
202662_s_at	inositol 1,4,5-triphosphate receptor, type 2	ITPR2	2.30*10-3	1.79843
220941_s_at	chromosome 21 open reading frame 91	C21orf91	2.21*10-3	1.79619
229114_at	GRB2-associated binding protein 1	GAB1	1.69*10-4	1.79248
217047_s_at	family with sequence similarity 13, member A	FAM13A	4.92*10-4	1.7922
207983_s_at	stromal antigen 2	STAG2	5.23*10-4	1.79187
232024_at	GTPase, IMAP family member 2	GIMAP2	1.43*10-4	1.78915
225946_at	Ras association (RalGDS/AF-6) domain family (N-terminal) member 8	RASSF8	2.68*10-4	1.78745
207896_s_at	deleted in lung and esophageal cancer 1	DLEC1	6.80*10-4	1.78676
217834_s_at	synaptotagmin binding, cytoplasmic RNA interacting protein	SYNCRIP	1.05*10-4	1.78559
239432_at	hypothetical LOC379025	FLJ31306	2.42*10-3	1.78306
219534_x_at	cyclin-dependent kinase inhibitor 1C (p57, Kip2)	CDKN1C	1.29*10-3	1.78174
230135_at	---	---	1.39*10-3	1.78078
228454_at	ligand dependent nuclear receptor corepressor	LCOR	1.09*10-3	1.78033
243020_at	---	---	1.61*10-3	1.77945
223300_s_at	coiled-coil domain containing 82	CCDC82	1.31*10-3	1.77603
206571_s_at	mitogen-activated protein kinase kinase kinase kinase 4	MAP4K4	1.11*10-4	1.77445
202085_at	tight junction protein 2 (zona occludens 2)	TJP2	5.42*10-4	1.77219
222146_s_at	transcription factor 4	TCF4	4.59*10-4	1.77169
209022_at	stromal antigen 2	STAG2	2.09*10-5	1.77122
242263_at	Transmembrane emp24 protein transport domain containing 5	TMED5	9.27*10-4	1.76982
227627_at	serum/glucocorticoid regulated kinase family, member 3	SGK3	4.71*10-5	1.76914
228485_s_at	solute carrier family 44, member 1	SLC44A1	1.02*10-3	1.76787
221899_at	NEDD4 binding protein 2-like 2	N4BP2L2	4.93*10-4	1.76763
214709_s_at	kinectin 1 (kinesin receptor)	KTN1	3.64*10-5	1.76576
218401_s_at	zinc finger protein 281	ZNF281	3.66*10-4	1.76341
226899_at	unc-5 homolog B (C. elegans)	UNC5B	1.39*10-3	1.76245
213016_at	bobby sox homolog (Drosophila)	BBX	2.88*10-4	1.7611
217865_at	ring finger protein 130	RNF130	1.11*10-4	1.76084
207127_s_at	heterogeneous nuclear ribonucleoprotein H3 (2H9)	HNRNPH3	5.75*10-6	1.76062
227227_at	---	---	2.28*10-3	1.76001
209168_at	glycoprotein M6B	GPM6B	1.99*10-5	1.75867
210438_x_at	TROVE domain family, member 2	TROVE2	2.75*10-5	1.75807
211419_s_at	chimerin (chimaerin) 2	CHN2	2.22*10-3	1.75658
210858_x_at	ataxia telangiectasia mutated	ATM	1.20*10-4	1.75632
235238_at	SHC (Src homology 2 domain containing) family, member 4	SHC4	2.70*10-4	1.7558
234645_at	---	---	1.19*10-4	1.75569
202527_s_at	SMAD family member 4	SMAD4	1.07*10-3	1.75555
237885_at	---	---	1.52*10-3	1.75349
211967_at	transmembrane protein 123	TMEM123	6.04*10-4	1.75146
234118_at	---	---	2.61*10-4	1.75092
224595_at	solute carrier family 44, member 1	SLC44A1	1.37*10-3	1.75086
226252_at	---	---	8.25*10-4	1.74965
229430_at	chromosome 8 open reading frame 46	C8orf46	1.55*10-4	1.74932
213158_at	---	---	2.08*10-3	1.7447
231911_at	ermin, ERM-like protein	ERMN	5.99*10-4	1.74468
212386_at	transcription factor 4	TCF4	1.50*10-3	1.74363
228216_at	---	---	1.07*10-3	1.74296
205603_s_at	diaphanous homolog 2 (Drosophila)	DIAPH2	1.32*10-3	1.74291
209307_at	SWAP switching B-cell complex 70kDa subunit	SWAP70	2.25*10-5	1.74275
201719_s_at	erythrocyte membrane protein band 4.1-like 2	EPB41L2	5.64*10-5	1.73866
202664_at	WAS/WASL interacting protein family, member 1	WIPF1	5.85*10-4	1.73833
224596_at	solute carrier family 44, member 1	SLC44A1	7.35*10-5	1.73809
203753_at	transcription factor 4	TCF4	1.23*10-3	1.73741
214541_s_at	quaking homolog, KH domain RNA binding (mouse)	QKI	1.48*10-3	1.73417
230831_at	FERM domain containing 5	FRMD5	4.53*10-5	1.73395
200723_s_at	cell cycle associated protein 1	CAPRIN1	7.47*10-5	1.73316
229273_at	sal-like 1 (Drosophila)	SALL1	7.21*10-4	1.7317
225707_at	ADP-ribosylation-like factor 6 interacting protein 6	ARL6IP6	1.23*10-4	1.73088
224955_at	TEA domain family member 1 (SV40 transcriptional enhancer factor)	TEAD1	4.58*10-4	1.73012
244050_at	protein tyrosine phosphatase-like A domain containing 2	PTPLAD2	1.29*10-3	1.72942
225810_at	myotubularin related protein 10	MTMR10	1.19*10-5	1.72921
213850_s_at	splicing factor, arginine/serine-rich 2, interacting protein	SFRS2IP	9.87*10-4	1.72913
64883_at	motile sperm domain containing 2	MOSPD2	5.75*10-4	1.72636
225613_at	microtubule associated serine/threonine kinase family member 4	MAST4	5.35*10-4	1.72631
212542_s_at	pleckstrin homology domain interacting protein	PHIP	2.88*10-4	1.72625
210110_x_at	heterogeneous nuclear ribonucleoprotein H3 (2H9)	HNRNPH3	5.46*10-6	1.72547
227180_at	ELOVL family member 7, elongation of long chain fatty acids (yeast)	ELOVL7	2.67*10-4	1.72513
211671_s_at	nuclear receptor subfamily 3, group C, member 1 (glucocorticoid receptor)	NR3C1	3.54*10-4	1.72371
213376_at	zinc finger and BTB domain containing 1	ZBTB1	1.75*10-5	1.72314
226022_at	SAM and SH3 domain containing 1	SASH1	1.59*10-3	1.7228
222103_at	activating transcription factor 1	ATF1	2.16*10-3	1.72234
201865_x_at	nuclear receptor subfamily 3, group C, member 1 (glucocorticoid receptor)	NR3C1	2.92*10-4	1.72224
203910_at	Rho GTPase activating protein 29	ARHGAP29	1.15*10-3	1.72194
212800_at	syntaxin 6	STX6	1.40*10-4	1.72048
202506_at	sperm specific antigen 2	SSFA2	3.73*10-4	1.71977
202889_x_at	microtubule-associated protein 7	MAP7	1.38*10-3	1.717
202173_s_at	vascular endothelial zinc finger 1	VEZF1	9.40*10-4	1.71569
224571_at	interferon regulatory factor 2 binding protein 2	IRF2BP2	3.19*10-5	1.71567
212387_at	transcription factor 4	TCF4	1.56*10-3	1.71518
212368_at	zinc finger protein 292	ZNF292	3.54*10-4	1.7144
219525_at	solute carrier family 47, member 1	SLC47A1	1.21*10-3	1.71188
216894_x_at	cyclin-dependent kinase inhibitor 1C (p57, Kip2)	CDKN1C	1.99*10-3	1.71127
212548_s_at	FRY-like	FRYL	6.03*10-5	1.71066
239233_at	coiled-coil domain containing 88A	CCDC88A	1.87*10-3	1.71042
225095_at	Serine palmitoyltransferase, long chain base subunit 2	SPTLC2	3.53*10-4	1.70997
243952_at	---	---	5.38*10-4	1.70806
236157_at	RNA binding motif protein 4	RBM4	1.41*10-3	1.70796
224662_at	kinesin family member 5B	KIF5B	2.39*10-5	1.70691
213005_s_at	KN motif and ankyrin repeat domains 1	KANK1	7.12*10-4	1.70607
229315_at	---	---	2.26*10-3	1.70578
225619_at	SLAIN motif family, member 1	SLAIN1	2.78*10-4	1.70518
228807_at	---	---	6.39*10-4	1.70384
218303_x_at	lysine-rich coiled-coil 1	KRCC1	6.17*10-5	1.70255
1557239_at	bobby sox homolog (Drosophila)	BBX	1.17*10-3	1.70088
227561_at	discoidin domain receptor tyrosine kinase 2	DDR2	1.11*10-3	1.70086
201976_s_at	myosin X	MYO10	1.39*10-3	1.70082
224761_at	guanine nucleotide binding protein (G protein), alpha 13	GNA13	4.31*10-5	1.70063
1554482_a_at	SAR1 homolog B (S. cerevisiae)	SAR1B	2.14*10-5	1.70026
209875_s_at	secreted phosphoprotein 1	SPP1	1.09*10-4	1.7
223058_at	family with sequence similarity 107, member B	FAM107B	6.14*10-4	1.69963
1554479_a_at	caspase recruitment domain family, member 8	CARD8	6.43*10-5	1.69959
201051_at	acidic (leucine-rich) nuclear phosphoprotein 32 family, member A	ANP32A	7.58*10-4	1.69926
202265_at	BMI1 polycomb ring finger oncogene	BMI1	8.69*10-5	1.69854
202603_at	---	---	8.24*10-6	1.69735
218181_s_at	mitogen-activated protein kinase kinase kinase kinase 4	MAP4K4	7.12*10-4	1.69651
209285_s_at	chromosome 3 open reading frame 63	C3orf63	1.53*10-3	1.69528
219158_s_at	NMDA receptor regulated 1	NARG1	5.15*10-4	1.69499
222662_at	protein phosphatase 1, regulatory (inhibitor) subunit 3B	PPP1R3B	1.84*10-3	1.69484
1556657_at	---	---	7.85*10-4	1.692
212077_at	caldesmon 1	CALD1	8.28*10-4	1.69145
226464_at	chromosome 3 open reading frame 58	C3orf58	6.59*10-4	1.69052
201301_s_at	annexin A4	ANXA4	2.31*10-6	1.68884
201991_s_at	kinesin family member 5B	KIF5B	3.94*10-4	1.68767
229533_x_at	zinc finger protein 680	ZNF680	1.29*10-3	1.68766
224764_at	Rho GTPase activating protein 21	ARHGAP21	1.66*10-4	1.68655
228415_at	adaptor-related protein complex 1, sigma 2 subunit	AP1S2	3.40*10-4	1.68642
207735_at	ring finger protein 125	RNF125	6.49*10-4	1.68608
217941_s_at	erbb2 interacting protein	ERBB2IP	1.28*10-3	1.68594
1556598_at	cyclic AMP-regulated phosphoprotein, 21 kD	ARPP-21	2.07*10-3	1.68565
230795_at	---	---	2.30*10-3	1.68552
226711_at	forkhead box N2	FOXN2	9.27*10-5	1.68529
213044_at	Rho-associated, coiled-coil containing protein kinase 1	ROCK1	6.60*10-5	1.68421
221530_s_at	basic helix-loop-helix family, member e41	BHLHE41	6.17*10-4	1.68313
225850_at	SFT2 domain containing 1	SFT2D1	1.06*10-4	1.68238
211922_s_at	catalase	CAT	5.10*10-4	1.68179
242181_at	---	---	2.01*10-3	1.68164
227428_at	GA binding protein transcription factor, alpha subunit 60kDa	GABPA	1.15*10-3	1.68121
212195_at	interleukin 6 signal transducer (gp130, oncostatin M receptor)	IL6ST	1.38*10-5	1.68064
202195_s_at	transmembrane emp24 protein transport domain containing 5	TMED5	7.95*10-4	1.68064
227249_at	NudE nuclear distribution gene E homolog 1 (A. nidulans)	NDE1	4.97*10-4	1.68001
203038_at	protein tyrosine phosphatase, receptor type, K	PTPRK	1.11*10-4	1.67982
210555_s_at	nuclear factor of activated T-cells, cytoplasmic, calcineurin-dependent 3	NFATC3	1.22*10-3	1.67924
212785_s_at	La ribonucleoprotein domain family, member 7	LARP7	1.77*10-4	1.67813
226331_at	bobby sox homolog (Drosophila)	BBX	1.45*10-4	1.67691
208990_s_at	heterogeneous nuclear ribonucleoprotein H3 (2H9)	HNRNPH3	2.48*10-6	1.67547
215157_x_at	poly(A) binding protein, cytoplasmic 1	PABPC1	5.69*10-4	1.6752
212852_s_at	TROVE domain family, member 2	TROVE2	1.17*10-4	1.67514
242403_at	---	---	4.16*10-4	1.67479
217627_at	zinc finger protein 573	ZNF573	7.27*10-4	1.67477
230264_s_at	adaptor-related protein complex 1, sigma 2 subunit	AP1S2	1.66*10-3	1.6742
204899_s_at	Sin3A-associated protein, 30kDa	SAP30	1.01*10-3	1.67412
224866_at	fatty acyl CoA reductase 1	FAR1	7.83*10-4	1.6735
242229_at	N-acyl phosphatidylethanolamine phospholipase D	NAPEPLD	2.21*10-3	1.67348
204215_at	chromosome 7 open reading frame 23	C7orf23	3.27*10-4	1.67325
213618_at	ArfGAP with RhoGAP domain, ankyrin repeat and PH domain 2	ARAP2	9.12*10-4	1.67213
203845_at	K(lysine) acetyltransferase 2B	KAT2B	7.95*10-4	1.67058
203066_at	carbohydrate (N-acetylgalactosamine 4-sulfate 6-O) sulfotransferase 15	CHST15	6.87*10-4	1.67057
209283_at	crystallin, alpha B	CRYAB	1.86*10-3	1.66881
228574_at	Transmembrane and tetratricopeptide repeat containing 2	TMTC2	1.15*10-3	1.66703
213070_at	phosphoinositide-3-kinase, class 2, alpha polypeptide	PIK3C2A	5.22*10-4	1.66603
201432_at	catalase	CAT	5.76*10-4	1.66451
202679_at	Niemann-Pick disease, type C1	NPC1	3.36*10-4	1.66421
200915_x_at	kinectin 1 (kinesin receptor)	KTN1	1.95*10-4	1.66032
218738_s_at	ring finger protein 138	RNF138	4.07*10-5	1.66029
1557804_at	---	---	1.88*10-3	1.65931
208986_at	transcription factor 12	TCF12	4.17*10-4	1.65811
214522_x_at	histone cluster 1, H2ad /// histone cluster 1, H3d	HIST1H2AD /// HIST1H3D	1.93*10-3	1.65724
209267_s_at	solute carrier family 39 (zinc transporter), member 8	SLC39A8	4.66*10-4	1.65716
226177_at	glycolipid transfer protein	GLTP	9.93*10-4	1.65589
204373_s_at	centrosomal protein 350kDa	CEP350	1.46*10-3	1.65582
210493_s_at	microfibrillar-associated protein 3-like	MFAP3L	9.26*10-4	1.65371
227367_at	solute carrier organic anion transporter family, member 3A1	SLCO3A1	9.54*10-4	1.65345
209471_s_at	farnesyltransferase, CAAX box, alpha	FNTA	1.10*10-3	1.65234
224600_at	CGG triplet repeat binding protein 1	CGGBP1	2.03*10-3	1.65227
204566_at	protein phosphatase 1D magnesium-dependent, delta isoform	PPM1D	4.09*10-4	1.65024
223699_at	carnosine dipeptidase 1 (metallopeptidase M20 family)	CNDP1	2.23*10-3	1.65005
214578_s_at	Rho-associated, coiled-coil containing protein kinase 1	ROCK1	2.24*10-3	1.64988
223135_s_at	bobby sox homolog (Drosophila)	BBX	1.78*10-4	1.6489
233080_s_at	PRP40 pre-mRNA processing factor 40 homolog A (S. cerevisiae)	PRPF40A	1.69*10-3	1.64883
203138_at	histone acetyltransferase 1	HAT1	5.16*10-4	1.64819
205383_s_at	zinc finger and BTB domain containing 20	ZBTB20	8.53*10-4	1.64801
231729_s_at	calcyphosine	CAPS	1.61*10-3	1.64781
218643_s_at	cysteine-rich PDZ-binding protein	CRIPT	6.73*10-5	1.6478
237803_x_at	---	---	2.34*10-3	1.64768
221808_at	RAB9A, member RAS oncogene family	RAB9A	3.93*10-6	1.647
117_at	heat shock 70kDa protein 6 (HSP70B')	HSPA6	1.58*10-4	1.64661
225340_s_at	cell cycle associated protein 1	CAPRIN1	4.73*10-6	1.64648
229442_at	chromosome 18 open reading frame 54	C18orf54	1.53*10-3	1.64587
222122_s_at	THO complex 2	THOC2	1.78*10-4	1.64551
225924_at	folliculin interacting protein 2	FNIP2	9.33*10-4	1.64369
200791_s_at	IQ motif containing GTPase activating protein 1	IQGAP1	9.22*10-4	1.6435
225626_at	phosphoprotein associated with glycosphingolipid microdomains 1	PAG1	1.18*10-3	1.64213
205961_s_at	PC4 and SFRS1 interacting protein 1	PSIP1	1.14*10-3	1.64211
217954_s_at	PHD finger protein 3	PHF3	1.17*10-3	1.6421
213974_at	ADAMTS-like 3	ADAMTSL3	2.18*10-3	1.6414
203310_at	syntaxin binding protein 3	STXBP3	5.35*10-4	1.64092
201779_s_at	ring finger protein 13	RNF13	1.12*10-3	1.63863
213463_s_at	family with sequence similarity 149, member B1	FAM149B1	4.56*10-4	1.63829
201200_at	cellular repressor of E1A-stimulated genes 1	CREG1	1.82*10-4	1.63766
225785_at	hypothetical protein LOC100289942 /// receptor accessory protein 3	LOC100289942 /// REEP3	8.75*10-4	1.63763
225932_s_at	heterogeneous nuclear ribonucleoprotein A2/B1	HNRNPA2B1	7.84*10-4	1.6372
226020_s_at	disabled homolog 1 (Drosophila) /// OMA1 homolog, zinc metallopeptidase (S. cere	DAB1 /// OMA1	5.01*10-4	1.63613
226265_at	glutamine and serine rich 1	QSER1	1.69*10-3	1.63491
202890_at	microtubule-associated protein 7	MAP7	2.82*10-4	1.63373
226695_at	paired related homeobox 1	PRRX1	2.06*10-3	1.63318
212530_at	NIMA (never in mitosis gene a)-related kinase 7	NEK7	1.40*10-3	1.63238
208228_s_at	fibroblast growth factor receptor 2	FGFR2	7.03*10-4	1.63214
228095_at	PHD finger protein 14	PHF14	1.22*10-3	1.63117
220305_at	mitochondrial antiviral signaling protein	MAVS	2.03*10-3	1.62829
211538_s_at	heat shock 70kDa protein 2	HSPA2	8.02*10-4	1.62791
208015_at	SMAD family member 1	SMAD1	1.38*10-3	1.62697
211833_s_at	BCL2-associated X protein	BAX	1.08*10-3	1.62567
206893_at	sal-like 1 (Drosophila)	SALL1	1.11*10-3	1.62542
1563497_at	ubiquitin specific peptidase 25	USP25	3.40*10-5	1.62513
205618_at	proline rich Gla (G-carboxyglutamic acid) 1	PRRG1	9.56*10-4	1.62489
200921_s_at	B-cell translocation gene 1, anti-proliferative	BTG1	7.45*10-5	1.62362
212192_at	potassium channel tetramerisation domain containing 12	KCTD12	7.45*10-5	1.6221
212096_s_at	mitochondrial tumor suppressor 1	MTUS1	3.31*10-4	1.62059
202174_s_at	pericentriolar material 1	PCM1	7.25*10-6	1.62031
209476_at	thioredoxin-related transmembrane protein 1	TMX1	1.81*10-4	1.6201
227692_at	guanine nucleotide binding protein (G protein), alpha inhibiting activity polype	GNAI1	1.45*10-3	1.61975
215501_s_at	dual specificity phosphatase 10	DUSP10	1.78*10-4	1.61928
221652_s_at	chromosome 12 open reading frame 11	C12orf11	3.43*10-4	1.61877
235074_at	sprouty-related, EVH1 domain containing 1	SPRED1	7.59*10-4	1.61844
203962_s_at	nebulette	NEBL	1.84*10-3	1.61711
222805_at	mannosidase, endo-alpha	MANEA	5.94*10-4	1.61481
203313_s_at	TGFB-induced factor homeobox 1	TGIF1	9.74*10-4	1.61437
200764_s_at	catenin (cadherin-associated protein), alpha 1, 102kDa	CTNNA1	7.08*10-5	1.6143
216274_s_at	SEC11 homolog A (S. cerevisiae)	SEC11A	4.31*10-4	1.61278
213056_at	FERM domain containing 4B	FRMD4B	1.20*10-3	1.61251
232008_s_at	bobby sox homolog (Drosophila)	BBX	2.12*10-3	1.61032
225524_at	anthrax toxin receptor 2	ANTXR2	2.34*10-4	1.60966
219229_at	solute carrier organic anion transporter family, member 3A1	SLCO3A1	1.94*10-3	1.60895
202412_s_at	ubiquitin specific peptidase 1	USP1	1.43*10-3	1.60868
1552519_at	activin A receptor, type IC	ACVR1C	1.38*10-3	1.60752
208523_x_at	histone cluster 1, H2bi	HIST1H2BI	2.60*10-6	1.60747
216988_s_at	protein tyrosine phosphatase type IVA, member 2	PTP4A2	1.90*10-3	1.60741
233329_s_at	lysine-rich coiled-coil 1	KRCC1	1.87*10-3	1.60739
212907_at	Solute carrier family 30 (zinc transporter), member 1	SLC30A1	6.21*10-4	1.60617
232724_at	membrane-spanning 4-domains, subfamily A, member 6A	MS4A6A	1.54*10-3	1.60449
202656_s_at	SERTA domain containing 2	SERTAD2	2.91*10-4	1.60414
225275_at	EGF-like repeats and discoidin I-like domains 3	EDIL3	8.27*10-5	1.60408
217952_x_at	PHD finger protein 3	PHF3	7.54*10-6	1.60359
230998_at	---	---	1.39*10-3	1.60292
228732_at	---	---	2.18*10-3	1.60159
223047_at	CKLF-like MARVEL transmembrane domain containing 6	CMTM6	7.18*10-5	1.59953
208741_at	Sin3A-associated protein, 18kDa	SAP18	2.21*10-4	1.59804
222580_at	zinc finger protein 644	ZNF644	2.63*10-4	1.59721
225479_at	leucine rich repeat containing 58	LRRC58	8.20*10-4	1.59659
203072_at	myosin IE	MYO1E	1.88*10-4	1.59616
218319_at	pellino homolog 1 (Drosophila)	PELI1	1.98*10-3	1.59565
200704_at	lipopolysaccharide-induced TNF factor	LITAF	4.77*10-4	1.59105
228711_at	zinc finger protein 37A	ZNF37A	8.83*10-4	1.59099
225997_at	MOB1, Mps One Binder kinase activator-like 1A (yeast)	MOBKL1A	3.87*10-4	1.59039
226642_s_at	NudC domain containing 2	NUDCD2	1.80*10-4	1.58992
224740_at	chromosome 5 open reading frame 43	C5orf43	8.54*10-5	1.58835
216640_s_at	protein disulfide isomerase family A, member 6	PDIA6	1.28*10-3	1.58819
208627_s_at	Y box binding protein 1	YBX1	1.25*10-3	1.58527
212719_at	PH domain and leucine rich repeat protein phosphatase 1	PHLPP1	1.04*10-3	1.58454
221958_s_at	G protein-coupled receptor 177	GPR177	4.92*10-4	1.58444
201589_at	structural maintenance of chromosomes 1A	SMC1A	7.10*10-4	1.58377
202171_at	vascular endothelial zinc finger 1	VEZF1	4.47*10-4	1.58373
234987_at	---	---	1.81*10-3	1.5832
212328_at	LIM and calponin homology domains 1	LIMCH1	3.08*10-5	1.58283
218640_s_at	pleckstrin homology domain containing, family F (with FYVE domain) member 2	PLEKHF2	1.66*10-3	1.58265
238906_s_at	ras homolog gene family, member J	RHOJ	8.77*10-4	1.58228
225927_at	mitogen-activated protein kinase kinase kinase 1	MAP3K1	9.30*10-5	1.58205
201987_at	mediator complex subunit 13	MED13	6.46*10-4	1.57993
212482_at	required for meiotic nuclear division 5 homolog A (S. cerevisiae)	RMND5A	2.37*10-4	1.57991
212783_at	retinoblastoma binding protein 6	RBBP6	1.76*10-3	1.57987
217725_x_at	SERPINE1 mRNA binding protein 1	SERBP1	1.95*10-4	1.57942
233656_s_at	vacuolar protein sorting 54 homolog (S. cerevisiae)	VPS54	3.63*10-4	1.57918
202363_at	sparc/osteonectin, cwcv and kazal-like domains proteoglycan (testican) 1	SPOCK1	1.50*10-3	1.5785
201726_at	ELAV (embryonic lethal, abnormal vision, Drosophila)-like 1 (Hu antigen R)	ELAVL1	1.30*10-3	1.57767
226460_at	folliculin interacting protein 2	FNIP2	7.01*10-5	1.57766
222233_s_at	DNA cross-link repair 1C (PSO2 homolog, S. cerevisiae)	DCLRE1C	1.78*10-3	1.57766
213103_at	StAR-related lipid transfer (START) domain containing 13	STARD13	1.46*10-4	1.5763
225921_at	ninein (GSK3B interacting protein)	NIN	3.35*10-4	1.57629
212179_at	splicing factor, arginine/serine-rich 18	SFRS18	1.98*10-3	1.57628
223289_s_at	ubiquitin specific peptidase 38	USP38	2.21*10-3	1.57562
200934_at	DEK oncogene	DEK	2.14*10-4	1.57523
210466_s_at	SERPINE1 mRNA binding protein 1	SERBP1	9.05*10-5	1.57418
218713_at	NMDA receptor regulated 2	NARG2	2.19*10-4	1.57316
224690_at	chromosome 20 open reading frame 108	C20orf108	6.38*10-4	1.57231
235484_at	protein prenyltransferase alpha subunit repeat containing 1	PTAR1	8.60*10-4	1.57178
1556200_a_at	chromosome 10 open reading frame 90	C10orf90	3.25*10-4	1.57175
1556599_s_at	cyclic AMP-regulated phosphoprotein, 21 kD	ARPP-21	1.46*10-3	1.57085
212807_s_at	sortilin 1	SORT1	3.00*10-4	1.57024
227416_s_at	zinc finger CCHC-type and RNA binding motif 1	ZCRB1	1.75*10-4	1.56986
1554895_a_at	rhomboid, veinlet-like 2 (Drosophila)	RHBDL2	7.92*10-4	1.56969
1559881_s_at	zinc finger protein 12	ZNF12	2.03*10-3	1.56964
230226_s_at	lysine (K)-specific demethylase 5A	KDM5A	2.30*10-4	1.56955
219024_at	pleckstrin homology domain containing, family A (phosphoinositide binding specif	PLEKHA1	1.61*10-3	1.56939
222182_s_at	CCR4-NOT transcription complex, subunit 2	CNOT2	6.39*10-4	1.56934
206095_s_at	FUS interacting protein (serine/arginine-rich) 1	FUSIP1	7.16*10-4	1.56877
222566_at	suppressor of variegation 4-20 homolog 1 (Drosophila)	SUV420H1	7.96*10-4	1.56682
204011_at	sprouty homolog 2 (Drosophila)	SPRY2	1.52*10-3	1.56661
200821_at	lysosomal-associated membrane protein 2	LAMP2	8.32*10-4	1.56461
224818_at	sortilin 1	SORT1	7.28*10-5	1.56456
205117_at	fibroblast growth factor 1 (acidic)	FGF1	4.27*10-4	1.56404
200971_s_at	stress-associated endoplasmic reticulum protein 1	SERP1	2.05*10-4	1.56314
226280_at	---	---	1.01*10-3	1.56209
229799_s_at	neural cell adhesion molecule 1	NCAM1	1.42*10-3	1.55934
218254_s_at	SAR1 homolog B (S. cerevisiae)	SAR1B	4.06*10-4	1.55832
216231_s_at	beta-2-microglobulin	B2M	5.71*10-4	1.55826
226579_at	---	---	1.69*10-3	1.55624
209392_at	ectonucleotide pyrophosphatase/phosphodiesterase 2	ENPP2	1.09*10-3	1.55495
206989_s_at	splicing factor, arginine/serine-rich 2, interacting protein	SFRS2IP	1.84*10-3	1.55379
212138_at	PDS5, regulator of cohesion maintenance, homolog A (S. cerevisiae)	PDS5A	1.77*10-4	1.55315
201034_at	adducin 3 (gamma)	ADD3	4.95*10-4	1.55175
201866_s_at	nuclear receptor subfamily 3, group C, member 1 (glucocorticoid receptor)	NR3C1	1.93*10-4	1.55174
218450_at	heme binding protein 1	HEBP1	7.39*10-5	1.55103
212289_at	ankyrin repeat domain 12	ANKRD12	2.14*10-3	1.5509
202303_x_at	SWI/SNF related, matrix associated, actin dependent regulator of chromatin, subf	SMARCA5	1.56*10-4	1.55019
200872_at	S100 calcium binding protein A10	S100A10	1.26*10-3	1.54971
214812_s_at	MOB1, Mps One Binder kinase activator-like 1B (yeast)	MOBKL1B	8.59*10-5	1.54925
240113_at	---	---	7.21*10-4	1.54912
201152_s_at	muscleblind-like (Drosophila)	MBNL1	2.62*10-4	1.54819
222401_s_at	transmembrane protein 50A	TMEM50A	1.06*10-4	1.54811
213050_at	cordon-bleu homolog (mouse)	COBL	1.12*10-3	1.54731
204544_at	Hermansky-Pudlak syndrome 5	HPS5	1.71*10-3	1.54718
238133_at	---	---	7.37*10-4	1.54655
209213_at	carbonyl reductase 1	CBR1	5.16*10-4	1.54598
212828_at	synaptojanin 2	SYNJ2	2.33*10-3	1.54581
232563_at	zinc finger protein 684	ZNF684	2.02*10-3	1.54569
212418_at	E74-like factor 1 (ets domain transcription factor)	ELF1	2.94*10-4	1.54555
205292_s_at	heterogeneous nuclear ribonucleoprotein A2/B1	HNRNPA2B1	1.06*10-6	1.54548
226423_at	progestin and adipoQ receptor family member VIII	PAQR8	7.53*10-4	1.54464
215823_x_at	similar to poly(A) binding protein, cytoplasmic 1	PABPC1 /// PABPC3 /// RLIM	1.78*10-3	1.54443
201845_s_at	RING1 and YY1 binding protein	RYBP	1.78*10-3	1.54416
212469_at	Nipped-B homolog (Drosophila)	NIPBL	2.03*10-5	1.54372
208113_x_at	poly(A) binding protein, cytoplasmic 3	PABPC3	1.66*10-3	1.54244
226041_at	N-acyl phosphatidylethanolamine phospholipase D	NAPEPLD	2.04*10-3	1.53987
201363_s_at	influenza virus NS1A binding protein	IVNS1ABP	2.11*10-3	1.53827
212730_at	synemin, intermediate filament protein	SYNM	9.78*10-4	1.53785
224893_at	atlastin GTPase 3	ATL3	3.57*10-4	1.53722
227699_at	chromosome 14 open reading frame 149	C14orf149	3.52*10-4	1.53687
225849_s_at	SFT2 domain containing 1	SFT2D1	8.64*10-6	1.53665
212522_at	phosphodiesterase 8A	PDE8A	2.38*10-3	1.5366
218490_s_at	zinc finger protein 302	ZNF302	5.54*10-4	1.53618
212977_at	chemokine (C-X-C motif) receptor 7	CXCR7	2.17*10-3	1.53581
225133_at	Kruppel-like factor 3 (basic)	KLF3	3.90*10-4	1.53512
212640_at	protein tyrosine phosphatase-like (proline instead of catalytic arginine), membe	PTPLB	2.36*10-3	1.5346
228220_at	FCH domain only 2	FCHO2	2.22*10-4	1.5339
208454_s_at	plasma glutamate carboxypeptidase	PGCP	1.99*10-4	1.53257
226230_at	SMEK homolog 2, suppressor of mek1 (Dictyostelium)	SMEK2	1.02*10-3	1.53194
201290_at	SEC11 homolog A (S. cerevisiae)	SEC11A	2.50*10-5	1.53109
212202_s_at	transmembrane protein 87A	TMEM87A	3.52*10-5	1.53107
201567_s_at	golgi autoantigen, golgin subfamily a, 4	GOLGA4	2.10*10-3	1.53094
205073_at	cytochrome P450, family 2, subfamily J, polypeptide 2	CYP2J2	1.84*10-4	1.53083
216756_at	---	---	2.30*10-4	1.53047
210840_s_at	IQ motif containing GTPase activating protein 1	IQGAP1	1.82*10-3	1.52933
208579_x_at	H2B histone family, member S /// histone cluster 1, H2bk	H2BFS /// HIST1H2BK	3.66*10-4	1.52843
236780_at	---	---	1.96*10-3	1.52767
212521_s_at	phosphodiesterase 8A	PDE8A	5.26*10-4	1.52715
203552_at	mitogen-activated protein kinase kinase kinase kinase 5	MAP4K5	1.67*10-3	1.52713
213165_at	centrosomal protein 350kDa	CEP350	2.35*10-3	1.52663
212672_at	ataxia telangiectasia mutated	ATM	9.92*10-5	1.52658
217947_at	CKLF-like MARVEL transmembrane domain containing 6	CMTM6	4.96*10-4	1.52628
212534_at	zinc finger protein 24	ZNF24	1.70*10-5	1.52534
223087_at	enoyl Coenzyme A hydratase domain containing 1	ECHDC1	3.92*10-4	1.52498
212796_s_at	TBC1 domain family, member 2B	TBC1D2B	6.37*10-4	1.52279
234340_at	---	---	1.85*10-4	1.5226
221858_at	TBC1 domain family, member 12	TBC1D12	8.05*10-4	1.52122
226153_s_at	CCR4-NOT transcription complex, subunit 6-like	CNOT6L	2.24*10-4	1.52109
225394_s_at	zinc finger CCHC-type and RNA binding motif 1	ZCRB1	1.42*10-4	1.52086
202258_s_at	NEDD4 binding protein 2-like 2	N4BP2L2	7.08*10-5	1.52008
227601_at	methyltransferase like 14	METTL14	1.45*10-3	1.51976
209007_s_at	chromosome 1 open reading frame 63	C1orf63	1.20*10-3	1.51897
208796_s_at	cyclin G1	CCNG1	1.07*10-4	1.51851
226148_at	zinc finger and BTB domain containing 44	ZBTB44	1.37*10-3	1.5184
202370_s_at	core-binding factor, beta subunit	CBFB	2.74*10-4	1.51776
233743_x_at	sphingosine-1-phosphate receptor 5	S1PR5	1.80*10-3	1.51761
222415_at	myeloid/lymphoid or mixed-lineage leukemia 3	MLL3	1.65*10-3	1.5166
212526_at	spastic paraplegia 20 (Troyer syndrome)	SPG20	1.09*10-3	1.5159
207486_x_at	chimerin (chimaerin) 2	CHN2	1.17*10-3	1.51488
1554149_at	claudin domain containing 1	CLDND1	8.33*10-4	1.51479
212616_at	chromodomain helicase DNA binding protein 9	CHD9	3.10*10-4	1.51371
210664_s_at	tissue factor pathway inhibitor (lipoprotein-associated coagulation inhibitor)	TFPI	1.30*10-3	1.51354
1566860_at	hypothetical protein LOC145663	LOC145663	1.04*10-3	1.51201
221230_s_at	AT rich interactive domain 4B (RBP1-like)	ARID4B	1.79*10-3	1.51139
217724_at	SERPINE1 mRNA binding protein 1	SERBP1	1.67*10-5	1.51004
209102_s_at	HMG-box transcription factor 1	HBP1	6.46*10-4	1.50985
227276_at	plexin domain containing 2	PLXDC2	2.22*10-3	1.50979
212251_at	metadherin	MTDH	7.13*10-4	1.5092
229312_s_at	G kinase anchoring protein 1	GKAP1	1.75*10-3	1.5089
201027_s_at	eukaryotic translation initiation factor 5B	EIF5B	3.11*10-4	1.50815
210844_x_at	catenin (cadherin-associated protein), alpha 1, 102kDa	CTNNA1	5.53*10-5	1.5081
211962_s_at	zinc finger protein 36, C3H type-like 1	ZFP36L1	2.40*10-3	1.50795
222720_x_at	chromosome 1 open reading frame 27	C1orf27	1.12*10-4	1.50744
236915_at	chromosome 4 open reading frame 47	C4orf47	1.51*10-3	1.50719
223027_at	sorting nexin 9	SNX9	1.29*10-5	1.50656
213027_at	TROVE domain family, member 2	TROVE2	9.98*10-4	1.50622
202194_at	transmembrane emp24 protein transport domain containing 5	TMED5	1.48*10-3	1.50574
203632_s_at	G protein-coupled receptor, family C, group 5, member B	GPRC5B	2.60*10-5	1.50526
209790_s_at	caspase 6, apoptosis-related cysteine peptidase	CASP6	1.66*10-3	1.50474
218040_at	PRP38 pre-mRNA processing factor 38 (yeast) domain containing B	PRPF38B	1.53*10-4	1.50473
200765_x_at	catenin (cadherin-associated protein), alpha 1, 102kDa	CTNNA1	7.66*10-5	1.50454
226329_s_at	MIT, microtubule interacting and transport, domain containing 1	MITD1	1.74*10-3	1.50362
217823_s_at	ubiquitin-conjugating enzyme E2, J1 (UBC6 homolog, yeast)	UBE2J1	7.57*10-6	1.50301
203556_at	zinc fingers and homeoboxes 2	ZHX2	9.03*10-4	1.50264
201362_at	influenza virus NS1A binding protein	IVNS1ABP	8.18*10-4	1.50225
207606_s_at	Rho GTPase activating protein 12	ARHGAP12	1.69*10-3	1.5015
202962_at	kinesin family member 13B	KIF13B	7.38*10-4	1.50147
216620_s_at	Rho guanine nucleotide exchange factor (GEF) 10	ARHGEF10	1.51*10-3	1.50115
225336_at	splicing factor, arginine/serine-rich 2, interacting protein	SFRS2IP	1.26*10-4	1.50026
225933_at	coiled-coil domain containing 137	CCDC137	1.33*10-5	-1.50009
206882_at	solute carrier family 1 (high affinity aspartate/glutamate transporter), member	SLC1A6	1.01*10-3	-1.50081
1570098_at	---	---	9.31*10-4	-1.50092
214162_at	hypothetical protein LOC284244	LOC284244	2.22*10-3	-1.5013
1563887_at	integrator complex subunit 4-like 1	INTS4L1	7.54*10-5	-1.50138
219706_at	chromosome 20 open reading frame 29	C20orf29	1.84*10-5	-1.50139
41660_at	cadherin, EGF LAG seven-pass G-type receptor 1 (flamingo homolog, Drosophila)	CELSR1	7.92*10-8	-1.50207
202513_s_at	protein phosphatase 2, regulatory subunit B', delta isoform	PPP2R5D	2.83*10-6	-1.50506
41397_at	zinc finger protein 821	ZNF821	5.68*10-5	-1.50653
203795_s_at	B-cell CLL/lymphoma 7A	BCL7A	3.19*10-5	-1.50763
222492_at	pyridoxal (pyridoxine, vitamin B6) kinase	PDXK	1.17*10-3	-1.50831
219301_s_at	contactin associated protein-like 2	CNTNAP2	1.17*10-3	-1.50919
223950_s_at	FLYWCH-type zinc finger 1	FLYWCH1	4.75*10-5	-1.50927
223382_s_at	zinc and ring finger 1	ZNRF1	3.16*10-5	-1.50941
219270_at	ChaC, cation transport regulator homolog 1 (E. coli)	CHAC1	4.20*10-5	-1.50956
823_at	chemokine (C-X3-C motif) ligand 1	CX3CL1	1.74*10-3	-1.50995
220952_s_at	pleckstrin homology domain containing, family A member 5	PLEKHA5	2.07*10-3	-1.51018
228595_at	hydroxysteroid (17-beta) dehydrogenase 1	HSD17B1	7.53*10-5	-1.51029
218944_at	pyrroline-5-carboxylate reductase-like	PYCRL	7.50*10-5	-1.51058
231194_at	sorting nexin 32	SNX32	1.15*10-3	-1.51144
222032_s_at	ubiquitin specific peptidase 7 (herpes virus-associated)	USP7	2.17*10-3	-1.51177
207239_s_at	PCTAIRE protein kinase 1	PCTK1	1.76*10-3	-1.51206
243345_at	---	---	2.12*10-3	-1.51244
212727_at	discs, large homolog 3 (Drosophila)	DLG3	1.11*10-3	-1.5125
222622_at	phosphoglycolate phosphatase	PGP	1.73*10-3	-1.51276
225034_at	ST3 beta-galactoside alpha-2,3-sialyltransferase 1	ST3GAL1	3.56*10-4	-1.51324
1553593_a_at	T-cell acute lymphocytic leukemia 2	TAL2	1.30*10-4	-1.51382
205302_at	insulin-like growth factor binding protein 1	IGFBP1	2.36*10-3	-1.51428
210547_x_at	islet cell autoantigen 1, 69kDa	ICA1	1.66*10-3	-1.51455
200999_s_at	cytoskeleton-associated protein 4	CKAP4	1.45*10-3	-1.51506
1554796_at	dipeptidyl-peptidase 6	DPP6	9.00*10-5	-1.51585
1559910_at	---	---	8.42*10-4	-1.51688
55093_at	chondroitin polymerizing factor 2	CHPF2	2.30*10-6	-1.5174
223517_at	F-box protein 44	FBXO44	3.04*10-4	-1.51756
230675_at	---	---	6.82*10-5	-1.51789
233196_at	---	---	7.83*10-4	-1.51817
202394_s_at	ATP-binding cassette, sub-family F (GCN20), member 3	ABCF3	1.80*10-3	-1.5183
209237_s_at	solute carrier family 23 (nucleobase transporters), member 2	SLC23A2	2.20*10-3	-1.51898
224186_s_at	ring finger protein 123	RNF123	2.53*10-4	-1.51903
224864_at	steroid receptor RNA activator 1	SRA1	6.91*10-5	-1.51909
224160_s_at	acyl-Coenzyme A dehydrogenase family, member 9	ACAD9	8.39*10-4	-1.51992
237340_at	solute carrier family 26, member 8	SLC26A8	7.06*10-4	-1.5202
219636_s_at	armadillo repeat containing 9	ARMC9	4.20*10-4	-1.52021
1570125_at	---	---	3.59*10-4	-1.52037
213408_s_at	phosphatidylinositol 4-kinase, catalytic	PI4KA	6.71*10-4	-1.52112
223284_at	N-acetyltransferase 14 (GCN5-related, putative)	NAT14	8.02*10-4	-1.52177
218910_at	anoctamin 10	ANO10	5.83*10-5	-1.52192
227526_at	Cdon homolog (mouse)	CDON	1.01*10-3	-1.52247
211348_s_at	CDC14 cell division cycle 14 homolog B (S. cerevisiae)	CDC14B	4.46*10-4	-1.52256
219184_x_at	translocase of inner mitochondrial membrane 22 homolog (yeast)	TIMM22	1.28*10-3	-1.52286
1554530_at	V-set and transmembrane domain containing 2A	VSTM2A	5.04*10-4	-1.52311
1557248_at	Zinc finger protein 587	ZNF587	6.10*10-5	-1.52312
239277_at	---	---	3.69*10-4	-1.5266
219591_at	cell cycle exit and neuronal differentiation 1	CEND1	2.35*10-3	-1.52707
220688_s_at	mRNA turnover 4 homolog (S. cerevisiae)	MRTO4	1.92*10-3	-1.52768
219144_at	dual specificity phosphatase 26 (putative)	DUSP26	3.31*10-4	-1.52775
223012_at	UBX domain protein 6	UBXN6	1.83*10-3	-1.5289
205510_s_at	hypothetical protein FLJ10038	FLJ10038	8.22*10-4	-1.52923
1569235_a_at	---	---	1.45*10-3	-1.5295
235882_at	vacuolar protein sorting 53 homolog (S. cerevisiae)	VPS53	2.17*10-3	-1.53155
233116_at	---	---	1.29*10-5	-1.53158
220659_s_at	chromosome 7 open reading frame 43	C7orf43	4.26*10-6	-1.53212
229771_at	---	---	5.35*10-6	-1.53277
239286_at	---	---	8.70*10-4	-1.53309
204209_at	phosphate cytidylyltransferase 1, choline, alpha	PCYT1A	7.87*10-5	-1.53359
218887_at	mitochondrial ribosomal protein L2	MRPL2	3.27*10-4	-1.5342
213608_s_at	SRR1 domain containing	SRRD	2.07*10-3	-1.53454
1556082_a_at	---	---	4.84*10-4	-1.53471
1556117_at	---	---	2.42*10-3	-1.53505
218631_at	arginine vasopressin-induced 1	AVPI1	5.03*10-5	-1.53532
223107_s_at	zinc finger, CCHC domain containing 17	ZCCHC17	2.39*10-3	-1.53552
226456_at	chromosome 16 open reading frame 75	C16orf75	8.17*10-5	-1.53597
226433_at	ring finger protein 157	RNF157	2.18*10-4	-1.53608
209667_at	carboxylesterase 2 (intestine, liver)	CES2	1.29*10-3	-1.53648
223756_at	KIAA1310	KIAA1310	7.72*10-5	-1.53662
211677_x_at	cell adhesion molecule 3	CADM3	2.89*10-4	-1.53703
229238_at	chromosome 17 open reading frame 97	C17orf97	3.41*10-5	-1.53805
214773_x_at	TIP41, TOR signaling pathway regulator-like (S. cerevisiae)	TIPRL	1.04*10-4	-1.53816
205271_s_at	cell cycle related kinase	CCRK	4.25*10-5	-1.5389
224471_s_at	beta-transducin repeat containing	BTRC	1.16*10-3	-1.53896
235431_s_at	pellino homolog 3 (Drosophila)	PELI3	2.66*10-4	-1.53929
209256_s_at	PNAS-119	LOC100287552	5.32*10-4	-1.53965
210879_s_at	RAB11 family interacting protein 5 (class I)	RAB11FIP5	1.94*10-3	-1.53984
213198_at	activin A receptor, type IB	ACVR1B	1.12*10-4	-1.53988
205050_s_at	mitogen-activated protein kinase 8 interacting protein 2	MAPK8IP2	4.31*10-4	-1.54027
225238_at	musashi homolog 2 (Drosophila)	MSI2	1.57*10-3	-1.54074
1554717_a_at	phosphodiesterase 4D, cAMP-specific (phosphodiesterase E3 dunce homolog, Drosoph	PDE4D	2.37*10-3	-1.54085
228422_at	lipoma HMGIC fusion partner-like 4	LHFPL4	1.98*10-3	-1.54167
232955_at	hypothetical LOC440200	FLJ41170	4.34*10-5	-1.54174
222045_s_at	PDX1 C-terminal inhibiting factor 1	PCIF1	8.41*10-4	-1.54459
232212_at	pleckstrin homology domain containing, family A (phosphoinositide binding specif	PLEKHA8	6.31*10-6	-1.54583
206746_at	beaded filament structural protein 1, filensin	BFSP1	9.84*10-4	-1.54646
225146_at	chromosome 9 open reading frame 25	C9orf25	1.41*10-5	-1.54679
227326_at	matrix-remodelling associated 7	MXRA7	1.23*10-3	-1.54702
226793_at	hypothetical LOC283267	LOC283267	2.21*10-3	-1.54768
204488_at	dolichol kinase	DOLK	9.88*10-4	-1.54822
202315_s_at	breakpoint cluster region	BCR	2.93*10-4	-1.54874
226273_at	chloride channel 5	CLCN5	6.69*10-4	-1.54949
219105_x_at	origin recognition complex, subunit 6 like (yeast)	ORC6L	1.36*10-3	-1.54992
209407_s_at	deformed epidermal autoregulatory factor 1 (Drosophila)	DEAF1	1.94*10-3	-1.54993
202801_at	protein kinase, cAMP-dependent, catalytic, alpha	PRKACA	1.78*10-4	-1.55032
217925_s_at	chromosome 6 open reading frame 106	C6orf106	4.41*10-4	-1.55072
219998_at	galectin-related protein	HSPC159	7.26*10-5	-1.55133
205839_s_at	benzodiazapine receptor (peripheral) associated protein 1	BZRAP1	2.49*10-4	-1.55162
203950_s_at	chloride channel 6	CLCN6	3.43*10-4	-1.55433
215527_at	KH domain containing, RNA binding, signal transduction associated 2	KHDRBS2	9.70*10-5	-1.5551
53991_at	DENN/MADD domain containing 2A	DENND2A	9.64*10-5	-1.55629
1556361_s_at	ankyrin repeat domain 13C	ANKRD13C	1.19*10-3	-1.55669
1561606_at	---	---	2.61*10-4	-1.5573
242979_at	insulin receptor substrate 1	IRS1	1.26*10-4	-1.55828
224212_s_at	protocadherin alpha 1	PCDHA1	9.82*10-4	-1.55841
221953_s_at	hypothetical LOC729580	LOC729580	2.03*10-4	-1.55889
64488_at	immunity-related GTPase family, Q	IRGQ	2.43*10-3	-1.55935
213216_at	OTU domain containing 3	OTUD3	2.28*10-3	-1.55954
215543_s_at	like-glycosyltransferase	LARGE	2.06*10-3	-1.56017
204763_s_at	guanine nucleotide binding protein (G protein), alpha activating activity polype	GNAO1	9.07*10-5	-1.56056
229884_s_at	mitochondrial ribosomal protein L2	MRPL2	1.70*10-3	-1.56094
229138_at	poly (ADP-ribose) polymerase family, member 11	PARP11	2.20*10-3	-1.56285
203965_at	ubiquitin specific peptidase 20	USP20	2.46*10-5	-1.56375
233587_s_at	signal-induced proliferation-associated 1 like 2	SIPA1L2	1.69*10-3	-1.5638
225739_at	RAB11 family interacting protein 4 (class II)	RAB11FIP4	1.79*10-3	-1.56396
203088_at	fibulin 5	FBLN5	7.71*10-4	-1.56662
219562_at	RAB26, member RAS oncogene family	RAB26	2.33*10-3	-1.56758
1562572_at	---	---	2.19*10-3	-1.56763
206690_at	amiloride-sensitive cation channel 1, neuronal	ACCN1	8.92*10-4	-1.56831
227778_at	HEAT repeat containing 7A	HEATR7A	5.38*10-6	-1.56842
1558021_at	Rab9 effector protein with kelch motifs	RABEPK	1.60*10-5	-1.56856
213266_at	Tubulin, gamma complex associated protein 4	TUBGCP4	1.16*10-3	-1.56931
214330_at	ATP synthase mitochondrial F1 complex assembly factor 2	ATPAF2	1.08*10-3	-1.56958
236716_at	---	---	9.68*10-4	-1.56986
219907_at	fibroblast growth factor receptor substrate 3	FRS3	1.28*10-4	-1.57076
49077_at	protein phosphatase methylesterase 1	PPME1	3.35*10-4	-1.57156
226451_at	ferredoxin 1-like	FDX1L	2.38*10-3	-1.5723
205253_at	pre-B-cell leukemia homeobox 1	PBX1	2.07*10-3	-1.57232
221273_s_at	ring finger protein 208	RNF208	1.75*10-3	-1.57362
223596_at	solute carrier family 12 (potassium/chloride transporters), member 6	SLC12A6	4.24*10-4	-1.57474
227644_at	regulating synaptic membrane exocytosis 4	RIMS4	4.43*10-5	-1.57481
213393_at	Major facilitator superfamily domain containing 9	MFSD9	1.04*10-4	-1.57526
205864_at	solute carrier family 7 (cationic amino acid transporter, y+ system), member 4	SLC7A4	6.24*10-4	-1.57606
235373_at	---	---	1.06*10-3	-1.57607
204483_at	enolase 3 (beta, muscle)	ENO3	7.92*10-4	-1.57664
210991_s_at	regulating synaptic membrane exocytosis 3	RIMS3	4.10*10-4	-1.57705
238753_at	frequenin homolog (Drosophila)	FREQ	2.04*10-3	-1.57736
239699_s_at	postmeiotic segregation increased 2-like 1 pseudogene /// postmeiotic segregatio	PMS2L1 /// PMS2L5	5.21*10-4	-1.57785
218019_s_at	pyridoxal (pyridoxine, vitamin B6) kinase	PDXK	3.22*10-5	-1.57797
205616_at	potassium voltage-gated channel, shaker-related subfamily, member 6	KCNA6	3.83*10-4	-1.57867
215052_at	FERM and PDZ domain containing 4	FRMPD4	1.34*10-4	-1.57998
240122_at	DIRAS family, GTP-binding RAS-like 2	DIRAS2	8.64*10-5	-1.5805
212662_at	poliovirus receptor	PVR	8.03*10-4	-1.58057
237086_at	Forkhead box A1	FOXA1	7.75*10-4	-1.58073
207393_at	hypocretin (orexin) receptor 2	HCRTR2	2.03*10-3	-1.58086
203407_at	periplakin	PPL	1.75*10-4	-1.58193
219440_at	retinoic acid induced 2	RAI2	7.07*10-4	-1.58216
1553300_a_at	diacylglycerol kinase, eta	DGKH	2.07*10-3	-1.58284
1554643_at	regulator of G-protein signaling 11	RGS11	1.42*10-4	-1.58315
201677_at	Chromosome 3 open reading frame 37	C3orf37	1.29*10-4	-1.58337
227999_at	PWWP domain containing 2B	PWWP2B	1.13*10-5	-1.58345
232126_at	---	---	1.49*10-3	-1.58436
219610_at	Rho-guanine nucleotide exchange factor	RGNEF	4.77*10-5	-1.58528
218812_s_at	ORAI calcium release-activated calcium modulator 2	ORAI2	6.40*10-4	-1.5854
230715_at	zinc finger protein 518B	ZNF518B	1.21*10-4	-1.58572
219046_s_at	PBX/knotted 1 homeobox 2	PKNOX2	6.45*10-5	-1.5862
210086_at	hairless homolog (mouse)	HR	2.22*10-5	-1.58638
218906_x_at	kinesin light chain 2	KLC2	6.30*10-4	-1.58734
205944_s_at	clathrin, heavy chain-like 1	CLTCL1	1.20*10-5	-1.58756
39650_s_at	pecanex-like 2 (Drosophila)	PCNXL2	7.53*10-4	-1.5876
213885_at	tripartite motif-containing 3	TRIM3	3.57*10-4	-1.58887
226605_at	diacylglycerol kinase, theta 110kDa	DGKQ	1.50*10-3	-1.58915
239832_at	---	---	1.42*10-3	-1.58978
207010_at	gamma-aminobutyric acid (GABA) A receptor, beta 1	GABRB1	1.71*10-3	-1.59125
240363_at	ankyrin 1, erythrocytic	ANK1	1.37*10-4	-1.59202
241759_at	---	---	5.66*10-4	-1.59369
1557103_a_at	lemur tyrosine kinase 3	LMTK3	1.26*10-3	-1.59385
231355_at	---	---	1.82*10-7	-1.59445
225969_at	alkB, alkylation repair homolog 6 (E. coli)	ALKBH6	1.31*10-3	-1.59484
227698_s_at	RAB40C, member RAS oncogene family	RAB40C	6.78*10-5	-1.59504
236638_at	family with sequence similarity 123C	FAM123C	5.50*10-5	-1.5954
221861_at	---	---	1.82*10-5	-1.59603
1554245_x_at	ADP-ribosylation factor-like 17 /// ADP-ribosylation factor-like 17 pseudogene 1	ARL17 /// ARL17P1	5.04*10-5	-1.59631
230025_at	gap junction protein, delta 3, 31.9kDa	GJD3	3.21*10-7	-1.5974
236726_at	regulator of G-protein signaling 6	RGS6	1.25*10-3	-1.59743
235948_at	ribosomal modification protein rimK-like family member A	RIMKLA	1.08*10-3	-1.59745
227872_at	polymerase (RNA) III (DNA directed) polypeptide A, 155kDa	POLR3A	8.52*10-4	-1.59904
243594_x_at	spire homolog 2 (Drosophila)	SPIRE2	2.23*10-4	-1.59927
217080_s_at	homer homolog 2 (Drosophila)	HOMER2	6.62*10-4	-1.5993
227704_at	chromosome 19 open reading frame 12	C19orf12	2.23*10-3	-1.59946
244183_x_at	protocadherin beta 3	PCDHB3	1.11*10-3	-1.59954
221538_s_at	plexin A1	PLXNA1	2.03*10-4	-1.59998
207593_at	ATP-binding cassette, sub-family G (WHITE), member 4	ABCG4	5.06*10-4	-1.60021
205331_s_at	receptor accessory protein 2	REEP2	1.82*10-4	-1.60034
206137_at	regulating synaptic membrane exocytosis 2	RIMS2	1.97*10-3	-1.60046
40273_at	sphingosine kinase 2	SPHK2	6.32*10-5	-1.60122
206106_at	mitogen-activated protein kinase 12	MAPK12	1.88*10-5	-1.60195
200734_s_at	ADP-ribosylation factor 3	ARF3	1.76*10-3	-1.60198
220795_s_at	brain-enriched guanylate kinase-associated homolog (rat)	BEGAIN	4.31*10-5	-1.6021
209334_s_at	proteasome (prosome, macropain) 26S subunit, non-ATPase, 9	PSMD9	1.98*10-3	-1.60214
241416_at	---	---	9.97*10-6	-1.6026
231835_at	chromosome 1 open reading frame 93	C1orf93	2.23*10-3	-1.60275
50965_at	RAB26, member RAS oncogene family	RAB26	7.51*10-4	-1.60314
49679_s_at	hypothetical LOC729580	LOC729580	8.78*10-6	-1.60345
221069_s_at	translational activator of mitochondrially encoded cytochrome c oxidase I	TACO1	4.52*10-4	-1.60359
221560_at	MAP/microtubule affinity-regulating kinase 4	MARK4	1.16*10-5	-1.60403
208632_at	ring finger protein 10	RNF10	1.27*10-3	-1.60415
236151_at	KIAA1853	KIAA1853	1.24*10-3	-1.60502
222852_at	chromosome 10 open reading frame 88	C10orf88	1.20*10-3	-1.60549
1570450_at	---	---	8.14*10-4	-1.60626
242694_at	IQ motif and Sec7 domain 3	IQSEC3	1.14*10-3	-1.60653
225788_at	chromosome 6 open reading frame 153	C6orf153	1.50*10-3	-1.60756
209345_s_at	phosphatidylinositol 4-kinase type 2 alpha	PI4K2A	1.22*10-3	-1.60795
213178_s_at	mitogen-activated protein kinase 8 interacting protein 3	MAPK8IP3	1.94*10-5	-1.60813
206846_s_at	histone deacetylase 6	HDAC6	1.17*10-4	-1.60897
201709_s_at	nipsnap homolog 1 (C. elegans)	NIPSNAP1	9.31*10-4	-1.60899
203031_s_at	uroporphyrinogen III synthase	UROS	1.79*10-3	-1.60912
49111_at	---	---	6.14*10-5	-1.61036
236200_at	---	---	2.17*10-3	-1.61093
228158_at	lymphocyte-specific protein 1 pseudogene /// lymphocyte-specific protein 1 pseud	LOC645166 /// LOC654342	9.81*10-4	-1.61099
215972_at	---	---	9.43*10-4	-1.61144
218208_at	PQ loop repeat containing 1	PQLC1	1.50*10-4	-1.61167
206213_at	wingless-type MMTV integration site family, member 10B	WNT10B	8.02*10-5	-1.61227
206078_at	kalirin, RhoGEF kinase	KALRN	1.82*10-5	-1.61228
1562834_at	---	---	1.75*10-3	-1.61233
203408_s_at	SATB homeobox 1	SATB1	6.42*10-4	-1.61401
205493_s_at	dihydropyrimidinase-like 4	DPYSL4	6.99*10-4	-1.61491
227497_at	SRY (sex determining region Y)-box 6	SOX6	3.75*10-4	-1.61536
212520_s_at	SWI/SNF related, matrix associated, actin dependent regulator of chromatin, subf	SMARCA4	9.94*10-5	-1.61596
206806_at	diacylglycerol kinase, iota	DGKI	1.01*10-3	-1.61769
220449_at	hypothetical protein MGC5566	MGC5566	2.13*10-4	-1.61778
228781_at	oligonucleotide/oligosaccharide-binding fold containing 1	OBFC1	2.95*10-4	-1.61779
213276_at	calcium/calmodulin-dependent protein kinase II beta	CAMK2B	6.88*10-4	-1.61862
227456_s_at	chromosome 6 open reading frame 136	C6orf136	1.76*10-3	-1.61913
223458_at	seizure related 6 homolog (mouse)-like 2	SEZ6L2	1.74*10-3	-1.61958
213011_s_at	triosephosphate isomerase 1	TPI1	1.87*10-3	-1.62
219170_at	fibronectin type III and SPRY domain containing 1	FSD1	1.54*10-3	-1.62073
201269_s_at	NudC domain containing 3	NUDCD3	6.94*10-6	-1.62156
224476_s_at	mesoderm posterior 1 homolog (mouse)	MESP1	2.87*10-4	-1.62166
202913_at	Rho guanine nucleotide exchange factor (GEF) 11	ARHGEF11	3.67*10-6	-1.62204
207128_s_at	zinc finger protein 223	ZNF223	1.56*10-4	-1.6227
226125_at	---	---	7.03*10-4	-1.6232
222113_s_at	epidermal growth factor receptor pathway substrate 15-like 1	EPS15L1	1.38*10-3	-1.62332
226198_at	target of myb1-like 2 (chicken)	TOM1L2	1.37*10-4	-1.62469
57539_at	zinc finger, CCCH-type with G patch domain	ZGPAT	1.85*10-4	-1.6253
219365_s_at	CaM kinase-like vesicle-associated	CAMKV	5.96*10-5	-1.62899
222328_x_at	Maternally expressed 3 (non-protein coding)	MEG3	1.13*10-4	-1.63001
214110_s_at	---	---	1.45*10-3	-1.63034
204175_at	zinc finger protein 593	ZNF593	2.09*10-3	-1.63105
244113_at	---	---	1.43*10-4	-1.63146
217749_at	coatomer protein complex, subunit gamma	COPG	1.36*10-3	-1.63276
202424_at	mitogen-activated protein kinase kinase 2	MAP2K2	1.12*10-3	-1.63306
1570552_at	chromosome 18 open reading frame 50	C18orf50	8.12*10-4	-1.63386
236921_at	---	---	2.31*10-3	-1.63436
223367_at	DnaJ (Hsp40) homolog, subfamily C, member 30	DNAJC30	1.62*10-3	-1.63443
203162_s_at	katanin p80 (WD repeat containing) subunit B 1	KATNB1	1.98*10-4	-1.63468
212383_at	ATPase, H+ transporting, lysosomal V0 subunit a1	ATP6V0A1	1.06*10-4	-1.63704
1557176_a_at	chromosome 14 open reading frame 37	C14orf37	2.24*10-3	-1.63737
208320_at	calcium binding protein 1	CABP1	1.88*10-3	-1.63982
218560_s_at	jumonji domain containing 4	JMJD4	4.23*10-5	-1.64014
227185_at	hypothetical LOC643988	LOC643988	8.12*10-4	-1.64046
236142_at	Peptidylprolyl isomerase H (cyclophilin H)	PPIH	1.04*10-3	-1.6425
221657_s_at	ankyrin repeat and SOCS box-containing 6	ASB6	1.93*10-4	-1.64285
210341_at	myelin transcription factor 1	MYT1	7.33*10-4	-1.64316
209236_at	solute carrier family 23 (nucleobase transporters), member 2	SLC23A2	1.12*10-3	-1.64336
1552689_at	CASK interacting protein 1	CASKIN1	5.82*10-5	-1.64397
223603_at	ring finger protein 112	RNF112	9.28*10-4	-1.64464
219779_at	zinc finger homeobox 4	ZFHX4	1.37*10-3	-1.64493
235961_at	G protein-coupled receptor 161	GPR161	2.58*10-5	-1.64516
216672_s_at	myelin transcription factor 1-like	MYT1L	2.37*10-4	-1.64557
1554262_s_at	kelch-like 29 (Drosophila)	KLHL29	1.31*10-5	-1.64608
228804_at	DiGeorge syndrome critical region gene 5 (non-protein coding)	DGCR5	2.94*10-4	-1.6461
221261_x_at	melanoma antigen family D, 4 /// melanoma antigen family D, 4B	MAGED4 /// MAGED4B	2.83*10-5	-1.64829
222125_s_at	prolyl 4-hydroxylase, transmembrane (endoplasmic reticulum)	P4HTM	1.55*10-3	-1.64854
213834_at	IQ motif and Sec7 domain 3	IQSEC3	6.27*10-5	-1.64861
238815_at	leucine rich repeat transmembrane neuronal 1	LRRTM1	2.28*10-3	-1.64868
220584_at	hypothetical protein FLJ22184	FLJ22184	1.14*10-5	-1.64906
207219_at	zinc finger protein 643	ZNF643	7.12*10-4	-1.64949
1559072_a_at	extracellular leucine-rich repeat and fibronectin type III domain containing 2	ELFN2	3.15*10-4	-1.65118
213041_s_at	ATP synthase, H+ transporting, mitochondrial F1 complex, delta subunit	ATP5D	1.40*10-3	-1.65228
238682_at	coiled-coil domain containing 96	CCDC96	2.01*10-4	-1.65245
223313_s_at	melanoma antigen family D, 4 /// melanoma antigen family D, 4B	MAGED4 /// MAGED4B	2.06*10-5	-1.65426
43511_s_at	---	---	2.23*10-5	-1.65521
235746_s_at	phospholipase A2 receptor 1, 180kDa	PLA2R1	1.79*10-3	-1.65804
223874_at	actin-related Arp11	ARP11	1.12*10-4	-1.6612
215692_s_at	metallophosphoesterase domain containing 2	MPPED2	1.86*10-4	-1.66185
209003_at	solute carrier family 25 (mitochondrial carrier; oxoglutarate carrier), member 1	SLC25A11	1.99*10-3	-1.66187
230691_at	syntaxin 1B	STX1B	1.19*10-3	-1.66595
224878_at	ubiquitin family domain containing 1	UBFD1	1.43*10-3	-1.66601
1566138_at	---	---	6.24*10-5	-1.6668
204303_s_at	KIAA0427	KIAA0427	3.82*10-5	-1.66686
210227_at	discs, large (Drosophila) homolog-associated protein 2	DLGAP2	8.32*10-4	-1.66737
200697_at	hexokinase 1	HK1	1.96*10-3	-1.66742
233651_s_at	MPN domain containing	MPND	5.92*10-4	-1.66847
203151_at	microtubule-associated protein 1A	MAP1A	1.86*10-4	-1.66869
237995_at	RIMS binding protein 2	RIMBP2	1.47*10-3	-1.66923
1554181_at	sorting nexin 32	SNX32	2.63*10-4	-1.6711
235375_x_at	tetratricopeptide repeat domain 9B	TTC9B	7.15*10-4	-1.67239
204262_s_at	presenilin 2 (Alzheimer disease 4)	PSEN2	2.04*10-4	-1.67246
214180_at	mannosidase, alpha, class 1C, member 1	MAN1C1	4.11*10-4	-1.67425
223604_at	GTPase activating Rap/RanGAP domain-like 3	GARNL3	1.42*10-3	-1.67431
206818_s_at	cyclin M2	CNNM2	7.70*10-5	-1.67449
215785_s_at	cytoplasmic FMR1 interacting protein 2	CYFIP2	5.94*10-5	-1.67537
210364_at	sodium channel, voltage-gated, type II, beta	SCN2B	3.15*10-4	-1.6762
224611_s_at	DnaJ (Hsp40) homolog, subfamily C, member 5	DNAJC5	3.32*10-4	-1.6763
214140_at	solute carrier family 25 (mitochondrial carrier; Graves disease autoantigen), me	SLC25A16	1.65*10-3	-1.67689
214430_at	galactosidase, alpha	GLA	1.61*10-3	-1.6779
204099_at	SWI/SNF related, matrix associated, actin dependent regulator of chromatin, subf	SMARCD3	1.31*10-5	-1.67854
221921_s_at	cell adhesion molecule 3	CADM3	1.71*10-4	-1.67858
221995_s_at	---	---	8.60*10-4	-1.67983
205155_s_at	spectrin, beta, non-erythrocytic 2	SPTBN2	6.14*10-4	-1.68028
205318_at	kinesin family member 5A	KIF5A	5.87*10-4	-1.68183
205613_at	synaptotagmin XVII	SYT17	3.51*10-4	-1.68242
227394_at	neural cell adhesion molecule 1	NCAM1	2.21*10-4	-1.6832
219617_at	chromosome 2 open reading frame 34	C2orf34	3.82*10-4	-1.68366
210720_s_at	N-terminal EF-hand calcium binding protein 3	NECAB3	7.92*10-6	-1.68416
243452_at	hypothetical LOC646778	LOC646778	2.75*10-4	-1.68519
227229_at	vacuolar protein sorting 53 homolog (S. cerevisiae)	VPS53	4.79*10-5	-1.6863
40020_at	cadherin, EGF LAG seven-pass G-type receptor 3 (flamingo homolog, Drosophila)	CELSR3	2.16*10-4	-1.68635
212983_at	v-Ha-ras Harvey rat sarcoma viral oncogene homolog	HRAS	5.26*10-4	-1.68752
202752_x_at	solute carrier family 7 (cationic amino acid transporter, y+ system), member 8	SLC7A8	4.95*10-5	-1.68808
229100_s_at	translocase of inner mitochondrial membrane 22 homolog (yeast)	TIMM22	1.98*10-4	-1.68889
232003_at	PNMA-like 2	PNMAL2	2.39*10-3	-1.69023
229579_s_at	dispatched homolog 2 (Drosophila)	DISP2	9.60*10-4	-1.69163
215458_s_at	SMAD specific E3 ubiquitin protein ligase 1	SMURF1	2.65*10-4	-1.69177
210448_s_at	purinergic receptor P2X, ligand-gated ion channel, 5	P2RX5	9.01*10-4	-1.69273
216092_s_at	solute carrier family 7 (cationic amino acid transporter, y+ system), member 8	SLC7A8	7.46*10-4	-1.69402
226305_at	Ly6/neurotoxin 1	LYNX1	6.77*10-4	-1.69466
216149_at	leucine rich repeat containing 37, member B2	LRRC37B2	2.09*10-5	-1.69645
1553677_a_at	TIP41, TOR signaling pathway regulator-like (S. cerevisiae)	TIPRL	2.31*10-3	-1.69648
236775_s_at	---	---	1.39*10-3	-1.69796
1556764_s_at	---	---	1.36*10-3	-1.69911
229653_at	vacuolar protein sorting 53 homolog (S. cerevisiae)	VPS53	1.17*10-5	-1.69945
217841_s_at	protein phosphatase methylesterase 1	PPME1	2.25*10-4	-1.70079
219632_s_at	transient receptor potential cation channel, subfamily V, member 1	TRPV1	2.40*10-3	-1.70117
242173_at	---	---	3.41*10-5	-1.70162
211572_s_at	solute carrier family 23 (nucleobase transporters), member 2	SLC23A2	2.14*10-3	-1.70222
215789_s_at	adherens junctions associated protein 1	AJAP1	1.10*10-3	-1.70378
221901_at	KIAA1644	KIAA1644	1.87*10-3	-1.70398
39705_at	SIN3 homolog B, transcription regulator (yeast)	SIN3B	6.97*10-4	-1.70426
213174_at	tetratricopeptide repeat domain 9	TTC9	9.30*10-4	-1.70496
226930_at	fibronectin type III domain containing 1	FNDC1	8.42*10-4	-1.70715
201704_at	ectonucleoside triphosphate diphosphohydrolase 6 (putative function)	ENTPD6	1.52*10-4	-1.70783
211593_s_at	microtubule associated serine/threonine kinase 2	MAST2	1.88*10-4	-1.70907
1554283_at	CCR4 carbon catabolite repression 4-like (S. cerevisiae)	CCRN4L	1.88*10-5	-1.71015
209945_s_at	glycogen synthase kinase 3 beta	GSK3B	1.04*10-4	-1.71065
44040_at	F-box protein 41	FBXO41	6.94*10-4	-1.7111
228951_at	---	---	1.26*10-5	-1.71349
226034_at	---	---	1.45*10-3	-1.71381
227321_at	GATS, stromal antigen 3 opposite strand	GATS	1.08*10-3	-1.71384
230475_at	chromosome 15 open reading frame 59	C15orf59	2.02*10-3	-1.71462
218434_s_at	acetoacetyl-CoA synthetase	AACS	1.08*10-4	-1.71505
1556638_at	paired box 7	PAX7	6.89*10-5	-1.71521
202737_s_at	LSM4 homolog, U6 small nuclear RNA associated (S. cerevisiae)	LSM4	3.69*10-4	-1.71547
204629_at	parvin, beta	PARVB	6.39*10-4	-1.71591
220482_s_at	secretion regulating guanine nucleotide exchange factor	SERGEF	1.73*10-3	-1.718
228741_s_at	hyperpolarization activated cyclic nucleotide-gated potassium channel 3	HCN3	1.31*10-4	-1.71804
47560_at	latrophilin 1	LPHN1	6.27*10-4	-1.71857
235219_at	chromosome 5 open reading frame 55	C5orf55	9.27*10-5	-1.71863
1552782_at	solute carrier family 44, member 5	SLC44A5	1.53*10-3	-1.71883
218537_at	host cell factor C1 regulator 1 (XPO1 dependent)	HCFC1R1	1.69*10-4	-1.72007
227498_at	SRY (sex determining region Y)-box 6	SOX6	1.97*10-3	-1.72182
1557112_a_at	vacuolar protein sorting 53 homolog (S. cerevisiae)	VPS53	9.46*10-8	-1.72196
65585_at	family with sequence similarity 86, member B1	FAM86B1	1.76*10-3	-1.72268
238605_at	nucleolar protein 4	NOL4	3.40*10-4	-1.7227
228165_at	chromosome 12 open reading frame 53	C12orf53	1.07*10-3	-1.72344
211471_s_at	RAB36, member RAS oncogene family	RAB36	3.14*10-6	-1.72465
212411_at	IMP4, U3 small nucleolar ribonucleoprotein, homolog (yeast)	IMP4	3.55*10-4	-1.72549
1568617_a_at	KIAA1543	KIAA1543	6.01*10-4	-1.72752
205325_at	phytanoyl-CoA 2-hydroxylase interacting protein	PHYHIP	1.98*10-5	-1.72859
228396_at	protein kinase, cGMP-dependent, type I	PRKG1	1.92*10-3	-1.72864
223024_at	adaptor-related protein complex 1, mu 1 subunit	AP1M1	1.59*10-3	-1.73007
236233_at	tripartite motif-containing 32	TRIM32	2.51*10-4	-1.73026
221708_s_at	unc-45 homolog A (C. elegans)	UNC45A	2.03*10-4	-1.73272
207693_at	calcium channel, voltage-dependent, beta 4 subunit	CACNB4	2.28*10-3	-1.7332
1556039_s_at	G protein-coupled receptor 173	GPR173	1.30*10-5	-1.73417
215235_at	spectrin, alpha, non-erythrocytic 1 (alpha-fodrin)	SPTAN1	2.27*10-4	-1.7348
1562074_a_at	unc-13 homolog C (C. elegans)	UNC13C	1.45*10-4	-1.73502
212360_at	adenosine monophosphate deaminase 2 (isoform L)	AMPD2	5.11*10-5	-1.73543
1564676_a_at	---	---	9.25*10-5	-1.73629
204695_at	cell division cycle 25 homolog A (S. pombe)	CDC25A	2.06*10-3	-1.73654
212358_at	CAP-GLY domain containing linker protein 3	CLIP3	6.17*10-4	-1.7394
1559061_at	hypothetical protein LOC253962	LOC253962	4.51*10-7	-1.74017
222584_at	misato homolog 1 (Drosophila)	MSTO1	7.27*10-4	-1.74049
241807_x_at	---	---	1.65*10-3	-1.7419
206655_s_at	glycoprotein Ib (platelet), beta polypeptide /// septin 5	GP1BB /// SEPT5	6.02*10-5	-1.74227
224505_s_at	phospholipase C, delta 4	PLCD4	2.77*10-4	-1.74289
207110_at	potassium inwardly-rectifying channel, subfamily J, member 12	KCNJ12	1.65*10-3	-1.74504
211483_x_at	calcium/calmodulin-dependent protein kinase II beta	CAMK2B	2.01*10-3	-1.74521
208968_s_at	cytokine induced apoptosis inhibitor 1	CIAPIN1	1.36*10-3	-1.74563
210290_at	zinc finger protein 174	ZNF174	1.65*10-3	-1.74599
205217_at	translocase of inner mitochondrial membrane 8 homolog A (yeast)	TIMM8A	1.70*10-3	-1.74882
214209_s_at	ATP-binding cassette, sub-family B (MDR/TAP), member 9	ABCB9	1.31*10-3	-1.74942
218856_at	tumor necrosis factor receptor superfamily, member 21	TNFRSF21	6.28*10-4	-1.74995
1557891_s_at	hypothetical protein LOC729178	LOC729178	1.84*10-3	-1.75056
1569453_a_at	hypothetical locus LOC692247	LOC692247	7.68*10-5	-1.75066
215134_at	phosphatidylinositol 4-kinase type 2 alpha	PI4K2A	3.72*10-4	-1.75442
1563110_at	---	---	2.35*10-5	-1.75485
235377_at	chromosome 6 open reading frame 142	C6orf142	3.58*10-4	-1.75531
220555_s_at	PDZ domain containing 7	PDZD7	5.36*10-4	-1.75769
213242_x_at	KIAA0284	KIAA0284	1.27*10-3	-1.75835
1558648_at	chromosome 15 open reading frame 57	C15orf57	4.29*10-4	-1.75875
1566219_at	hypothetical protein LOC338651	LOC338651	2.07*10-4	-1.76054
1556798_a_at	hypothetical protein LOC386597	LOC386597	1.43*10-4	-1.76121
201415_at	glutathione synthetase	GSS	1.92*10-3	-1.76169
213059_at	cAMP responsive element binding protein 3-like 1	CREB3L1	8.10*10-5	-1.76186
230977_at	nucleophosmin/nucleoplasmin 2	NPM2	2.93*10-5	-1.76253
55065_at	MAP/microtubule affinity-regulating kinase 4	MARK4	9.79*10-6	-1.76254
204729_s_at	syntaxin 1A (brain)	STX1A	2.98*10-5	-1.76281
201439_at	golgi-specific brefeldin A resistant guanine nucleotide exchange factor 1	GBF1	4.13*10-5	-1.76383
212444_at	---	---	7.44*10-4	-1.76463
212775_at	obscurin-like 1	OBSL1	1.48*10-3	-1.7661
240145_at	---	---	7.98*10-4	-1.76677
223586_at	aryl hydrocarbon receptor nuclear translocator-like 2	ARNTL2	3.12*10-4	-1.76782
226718_at	adhesion molecule with Ig-like domain 1	AMIGO1	1.11*10-4	-1.76968
233365_at	---	---	2.07*10-3	-1.77701
33736_at	stomatin (EPB72)-like 1	STOML1	8.81*10-5	-1.77794
231053_at	---	---	2.29*10-5	-1.77837
228845_at	phospholipase B domain containing 2	PLBD2	2.87*10-4	-1.77856
204000_at	guanine nucleotide binding protein (G protein), beta 5	GNB5	9.77*10-5	-1.77864
203402_at	potassium voltage-gated channel, shaker-related subfamily, beta member 2	KCNAB2	4.44*10-4	-1.77928
224612_s_at	DnaJ (Hsp40) homolog, subfamily C, member 5	DNAJC5	8.63*10-4	-1.78024
209352_s_at	SIN3 homolog B, transcription regulator (yeast)	SIN3B	3.95*10-4	-1.78139
225300_at	chromosome 15 open reading frame 23	C15orf23	2.66*10-4	-1.78204
237790_at	hypothetical protein FLJ33996	FLJ33996	1.25*10-3	-1.78286
235656_s_at	---	---	5.15*10-4	-1.78321
228632_at	---	---	5.44*10-5	-1.78403
1557098_s_at	highly accelerated region 1A (non-protein coding)	HAR1A	6.03*10-4	-1.78711
211043_s_at	clathrin, light chain (Lcb)	CLTB	1.01*10-3	-1.78766
204411_at	kinesin family member 21B	KIF21B	2.05*10-4	-1.78782
229267_at	---	---	5.90*10-4	-1.78809
1564220_a_at	---	---	1.71*10-4	-1.79003
224162_s_at	F-box protein 31	FBXO31	1.35*10-5	-1.79134
209211_at	Kruppel-like factor 5 (intestinal)	KLF5	1.52*10-3	-1.79325
1569372_at	---	---	9.16*10-4	-1.79591
44065_at	chromosome 12 open reading frame 52	C12orf52	2.11*10-3	-1.79791
209926_at	hypothetical protein LOC729991	LOC729991	1.68*10-3	-1.79826
235396_at	chromosome 22 open reading frame 25	C22orf25	9.36*10-4	-1.79931
228546_at	dipeptidyl-peptidase 6	DPP6	8.77*10-4	-1.80199
235719_at	cytochrome P450, family 4, subfamily V, polypeptide 2	CYP4V2	5.06*10-4	-1.80289
1561595_x_at	---	---	3.05*10-4	-1.80586
239303_at	---	---	2.09*10-4	-1.80702
236391_at	---	---	3.80*10-6	-1.80723
227217_at	WNK lysine deficient protein kinase 2	WNK2	5.18*10-4	-1.80822
237282_s_at	A kinase (PRKA) anchor protein 14	AKAP14	4.55*10-4	-1.80891
211106_at	---	---	4.08*10-4	-1.81021
219695_at	sphingomyelin phosphodiesterase 3, neutral membrane (neutral sphingomyelinase II	SMPD3	3.22*10-5	-1.81065
238012_at	Dipeptidyl-peptidase 7	DPP7	6.81*10-4	-1.81556
63305_at	PBX/knotted 1 homeobox 2	PKNOX2	3.28*10-4	-1.81729
243599_at	---	---	1.48*10-6	-1.819
223715_at	BR serine/threonine kinase 2	BRSK2	3.68*10-7	-1.81969
216215_s_at	RNA binding motif protein 9	RBM9	1.84*10-3	-1.81973
203826_s_at	phosphatidylinositol transfer protein, membrane-associated 1	PITPNM1	3.74*10-5	-1.82301
233457_at	---	---	7.41*10-4	-1.8242
235474_at	---	---	2.35*10-4	-1.82438
1563181_a_at	---	---	1.69*10-5	-1.82579
205165_at	cadherin, EGF LAG seven-pass G-type receptor 3 (flamingo homolog, Drosophila)	CELSR3	8.20*10-5	-1.82733
244159_at	Hypothetical gene supported by BC008048	LOC440934	9.69*10-4	-1.82838
221792_at	RAB6B, member RAS oncogene family	RAB6B	1.22*10-3	-1.82839
218608_at	ATPase type 13A2	ATP13A2	1.28*10-3	-1.83107
217150_s_at	neurofibromin 2 (merlin)	NF2	9.11*10-6	-1.83146
227641_at	F-box and leucine-rich repeat protein 16	FBXL16	1.94*10-3	-1.83163
220041_at	phosphatidylinositol glycan anchor biosynthesis, class Z	PIGZ	1.45*10-4	-1.83274
244071_at	fibrillarin-like 1	FBLL1	6.65*10-4	-1.83334
212339_at	erythrocyte membrane protein band 4.1-like 1	EPB41L1	5.74*10-4	-1.8334
206046_at	ADAM metallopeptidase domain 23	ADAM23	8.62*10-4	-1.83464
215903_s_at	microtubule associated serine/threonine kinase 2	MAST2	9.21*10-5	-1.835
231908_at	zinc finger, DHHC-type containing 18	ZDHHC18	1.30*10-4	-1.83654
224991_at	c-Maf-inducing protein	CMIP	7.41*10-4	-1.83778
227853_at	---	---	1.38*10-3	-1.83878
1555616_at	---	---	6.36*10-5	-1.84122
216924_s_at	dopamine receptor D2	DRD2	3.07*10-4	-1.84253
219522_at	four jointed box 1 (Drosophila)	FJX1	2.11*10-3	-1.84327
1554537_at	transmembrane protein 126B	TMEM126B	7.88*10-5	-1.84347
222841_s_at	translocase of inner mitochondrial membrane 22 homolog (yeast)	TIMM22	3.73*10-4	-1.84389
225073_at	periphilin 1	PPHLN1	1.27*10-3	-1.84397
218324_s_at	spermatogenesis associated, serine-rich 2	SPATS2	9.15*10-4	-1.84529
228354_at	MORN repeat containing 4	MORN4	4.78*10-4	-1.8458
223960_s_at	chromosome 16 open reading frame 5	C16orf5	9.35*10-5	-1.84754
1556797_at	hypothetical protein LOC386597	LOC386597	1.81*10-6	-1.8488
223385_at	cytochrome P450, family 2, subfamily S, polypeptide 1	CYP2S1	3.56*10-4	-1.85041
208806_at	chromodomain helicase DNA binding protein 3	CHD3	1.48*10-4	-1.8507
215790_at	adherens junctions associated protein 1	AJAP1	5.75*10-5	-1.85209
205918_at	solute carrier family 4, anion exchanger, member 3	SLC4A3	1.99*10-3	-1.85259
207081_s_at	phosphatidylinositol 4-kinase, catalytic, alpha	PI4KA	1.11*10-3	-1.85276
221880_s_at	family with sequence similarity 174, member B	FAM174B	2.20*10-4	-1.85342
222941_at	ubiquitin specific peptidase 46	USP46	2.07*10-3	-1.8566
208626_s_at	vesicle amine transport protein 1 homolog (T. californica)	VAT1	3.45*10-4	-1.85858
229890_at	proline-rich transmembrane protein 1	PRRT1	4.40*10-4	-1.85904
218547_at	dehydrodolichyl diphosphate synthase	DHDDS	4.60*10-4	-1.86053
235939_at	---	---	5.76*10-5	-1.86297
221696_s_at	serine/threonine/tyrosine kinase 1	STYK1	7.91*10-4	-1.86341
227392_at	nischarin	NISCH	8.72*10-6	-1.8653
228844_at	solute carrier family 13 (sodium-dependent citrate transporter), member 5	SLC13A5	1.90*10-3	-1.86813
204546_at	KIAA0513	KIAA0513	2.43*10-3	-1.86998
40472_at	lysophosphatidylcholine acyltransferase 4	LPCAT4	1.29*10-3	-1.87039
213078_x_at	lysophosphatidylcholine acyltransferase 4	LPCAT4	7.22*10-4	-1.87106
222995_s_at	rhomboid domain containing 2	RHBDD2	1.49*10-3	-1.87239
211006_s_at	potassium voltage-gated channel, Shab-related subfamily, member 1	KCNB1	2.25*10-4	-1.87356
242840_at	---	---	2.22*10-3	-1.87459
1557143_at	CUB and Sushi multiple domains 2	CSMD2	1.61*10-3	-1.87493
222171_s_at	PBX/knotted 1 homeobox 2	PKNOX2	1.26*10-4	-1.87761
1560296_at	---	---	2.58*10-5	-1.87953
1562403_a_at	solute carrier family 8 (sodium/calcium exchanger), member 3	SLC8A3	1.41*10-3	-1.88154
202042_at	histidyl-tRNA synthetase	HARS	8.82*10-4	-1.88361
215342_s_at	RAB GTPase activating protein 1-like	RABGAP1L	1.69*10-3	-1.88408
222350_at	---	---	2.53*10-4	-1.88409
231223_at	CUB and Sushi multiple domains 1	CSMD1	1.26*10-3	-1.88491
230241_at	---	---	1.41*10-3	-1.88636
223707_at	ribosomal protein L27a	RPL27A	1.73*10-3	-1.88713
222594_s_at	spermatogenesis associated, serine-rich 2	SPATS2	1.55*10-3	-1.88806
228205_at	transketolase	TKT	3.42*10-5	-1.89039
227365_at	ataxia, cerebellar, Cayman type	ATCAY	2.13*10-4	-1.89058
222298_at	---	---	1.90*10-3	-1.89117
205696_s_at	GDNF family receptor alpha 1	GFRA1	7.38*10-4	-1.89149
231104_at	tudor domain containing 5	TDRD5	1.16*10-4	-1.89161
215145_s_at	contactin associated protein-like 2	CNTNAP2	2.03*10-3	-1.89292
243894_at	solute carrier family 41, member 2	SLC41A2	5.70*10-4	-1.89379
236826_at	Tetratricopeptide repeat domain 39B	TTC39B	2.43*10-3	-1.8938
229202_at	---	---	2.26*10-3	-1.89914
1553371_at	EPH receptor A10	EPHA10	8.72*10-4	-1.89918
203114_at	Sjogren syndrome/scleroderma autoantigen 1	SSSCA1	1.38*10-3	-1.9029
236724_at	cripto, FRL-1, cryptic family 1	CFC1	1.00*10-3	-1.90292
235505_s_at	---	---	1.47*10-3	-1.90443
223822_at	sushi domain containing 4	SUSD4	1.36*10-3	-1.90552
228069_at	family with sequence similarity 54, member A	FAM54A	9.38*10-4	-1.90768
236448_at	unc-5 homolog A (C. elegans)	UNC5A	1.03*10-3	-1.90786
1555058_a_at	lysophosphatidylglycerol acyltransferase 1	LPGAT1	2.24*10-3	-1.9101
225033_at	ST3 beta-galactoside alpha-2,3-sialyltransferase 1	ST3GAL1	1.44*10-3	-1.91013
1554486_a_at	chromosome 6 open reading frame 114	C6orf114	1.45*10-3	-1.91136
206284_x_at	clathrin, light chain (Lcb)	CLTB	4.22*10-4	-1.91162
218938_at	F-box and leucine-rich repeat protein 15	FBXL15	1.58*10-3	-1.91205
203389_at	kinesin family member 3C	KIF3C	1.86*10-3	-1.91465
219461_at	p21 protein (Cdc42/Rac)-activated kinase 6	PAK6	8.96*10-6	-1.91655
239975_at	major histocompatibility complex, class II, DP beta 2 (pseudogene)	HLA-DPB2	1.48*10-3	-1.91837
206435_at	beta-1,4-N-acetyl-galactosaminyl transferase 1	B4GALNT1	7.71*10-5	-1.91949
202517_at	collapsin response mediator protein 1	CRMP1	1.21*10-4	-1.9201
232994_s_at	Rho-guanine nucleotide exchange factor	RGNEF	4.55*10-4	-1.92202
230706_s_at	calcium/calmodulin-dependent protein kinase II inhibitor 2	CAMK2N2	9.04*10-4	-1.92309
204974_at	RAB3A, member RAS oncogene family	RAB3A	6.76*10-5	-1.92596
206017_at	KIAA0319	KIAA0319	9.68*10-4	-1.92804
217287_s_at	transient receptor potential cation channel, subfamily C, member 6	TRPC6	2.22*10-3	-1.9284
230208_at	hyperpolarization activated cyclic nucleotide-gated potassium channel 4	HCN4	1.07*10-4	-1.93478
219928_s_at	calcium binding tyrosine-(Y)-phosphorylation regulated	CABYR	1.50*10-3	-1.93511
229715_at	Hypothetical protein DKFZp686O24166	DKFZp686O24166	2.54*10-4	-1.93552
235655_at	---	---	2.05*10-3	-1.93737
231406_at	ORAI calcium release-activated calcium modulator 2	ORAI2	4.99*10-6	-1.93816
221844_x_at	signal peptidase complex subunit 3 homolog (S. cerevisiae)	SPCS3	7.05*10-4	-1.9402
229883_at	glutamate receptor, ionotropic, N-methyl D-aspartate 2D	GRIN2D	1.00*10-5	-1.94127
229002_at	family with sequence similarity 69, member B	FAM69B	3.38*10-4	-1.94831
235758_at	paraneoplastic antigen like 6A	PNMA6A	6.44*10-4	-1.95095
210215_at	transferrin receptor 2	TFR2	8.62*10-4	-1.95142
204287_at	synaptogyrin 1	SYNGR1	2.25*10-4	-1.95286
240173_at	---	---	1.79*10-3	-1.95496
216047_x_at	seizure related 6 homolog (mouse)-like	SEZ6L	1.94*10-4	-1.95521
1555385_at	beta-1,4-N-acetyl-galactosaminyl transferase 1	B4GALNT1	1.18*10-4	-1.95537
1555774_at	zygote arrest 1	ZAR1	1.91*10-3	-1.95601
1556425_a_at	hypothetical protein LOC284219	LOC284219	1.16*10-3	-1.95773
212668_at	SMAD specific E3 ubiquitin protein ligase 1	SMURF1	7.84*10-5	-1.95775
238212_at	---	---	2.09*10-3	-1.96284
240089_at	---	---	2.78*10-4	-1.97009
229015_at	FP944	LOC286367	1.77*10-3	-1.971
214914_at	family with sequence similarity 13, member C	FAM13C	1.69*10-4	-1.97157
205509_at	carboxypeptidase B1 (tissue)	CPB1	1.12*10-3	-1.97187
1569867_at	essential meiotic endonuclease 1 homolog 2 (S. pombe)	EME2	5.89*10-5	-1.97325
229253_at	thioesterase superfamily member 4	THEM4	6.19*10-4	-1.97328
219689_at	sema domain, immunoglobulin domain (Ig), short basic domain, secreted, (semaphor	SEMA3G	1.41*10-3	-1.97427
217838_s_at	Enah/Vasp-like	EVL	6.55*10-5	-1.9749
223901_at	synaptotagmin III	SYT3	7.56*10-4	-1.97575
202178_at	protein kinase C, zeta	PRKCZ	5.94*10-4	-1.9797
1556776_a_at	---	---	1.08*10-3	-1.98088
1557617_at	hypothetical LOC100189589	LOC100189589	9.23*10-4	-1.98566
1555908_at	family with sequence similarity 120A	FAM120A	3.72*10-4	-1.98771
206065_s_at	dihydropyrimidinase	DPYS	1.81*10-4	-1.99052
237933_at	---	---	1.84*10-3	-1.99212
217991_x_at	single stranded DNA binding protein 3	SSBP3	1.16*10-3	-1.99374
228825_at	prostaglandin reductase 1	PTGR1	4.92*10-6	-1.99389
1563638_at	family with sequence similarity 18, member A	FAM18A	1.64*10-5	-1.99594
1552803_a_at	stathmin 1	STMN1	2.21*10-3	-1.99698
205172_x_at	clathrin, light chain (Lcb)	CLTB	2.08*10-3	-2.00001
223574_x_at	protein phosphatase 2 (formerly 2A), regulatory subunit B, gamma isoform	PPP2R2C	4.34*10-4	-2.00149
217231_s_at	microtubule associated serine/threonine kinase 1	MAST1	3.46*10-5	-2.00728
235149_at	phosphoglucomutase 2-like 1	PGM2L1	3.73*10-4	-2.00749
205567_at	carbohydrate (keratan sulfate Gal-6) sulfotransferase 1	CHST1	3.99*10-5	-2.01019
226248_s_at	KIAA1324	KIAA1324	4.67*10-6	-2.01116
204505_s_at	erythrocyte membrane protein band 4.9 (dematin)	EPB49	3.16*10-4	-2.01152
244322_at	hypothetical LOC646329	hCG_2038586	4.89*10-4	-2.01444
213587_s_at	ATPase, H+ transporting V0 subunit e2	ATP6V0E2	8.41*10-5	-2.0147
205445_at	prolactin	PRL	9.58*10-4	-2.01623
1565937_a_at	LIM domain only 3 (rhombotin-like 2)	LMO3	7.39*10-4	-2.01746
219045_at	ras homolog gene family, member F (in filopodia)	RHOF	9.30*10-5	-2.01784
204922_at	chromosome 11 open reading frame 80	C11orf80	1.42*10-4	-2.01903
211894_x_at	seizure related 6 homolog (mouse)-like	SEZ6L	5.63*10-4	-2.01981
212699_at	secretory carrier membrane protein 5	SCAMP5	7.07*10-4	-2.02233
212148_at	pre-B-cell leukemia homeobox 1	PBX1	2.00*10-3	-2.0241
204424_s_at	LIM domain only 3 (rhombotin-like 2)	LMO3	1.19*10-3	-2.02531
226918_at	junctophilin 4	JPH4	6.26*10-4	-2.02604
244069_at	---	---	8.86*10-5	-2.02712
230163_at	GDNF family receptor alpha 1	GFRA1	1.50*10-3	-2.02884
230458_at	solute carrier family 45, member 1	SLC45A1	2.60*10-5	-2.02936
215153_at	nitric oxide synthase 1 (neuronal) adaptor protein	NOS1AP	4.62*10-4	-2.0294
203911_at	RAP1 GTPase activating protein	RAP1GAP	7.74*10-4	-2.03073
1568781_at	---	---	5.76*10-4	-2.03536
232983_s_at	secretion regulating guanine nucleotide exchange factor	SERGEF	1.02*10-3	-2.03544
206732_at	SLIT and NTRK-like family, member 3	SLITRK3	9.98*10-5	-2.03645
232416_at	bruno-like 5, RNA binding protein (Drosophila)	BRUNOL5	5.28*10-5	-2.03652
216286_at	---	---	1.42*10-3	-2.05061
227198_at	AF4/FMR2 family, member 3	AFF3	1.18*10-3	-2.05637
1556588_at	chromosome 15 open reading frame 37	C15orf37	6.56*10-4	-2.0569
226791_at	kinesin family member C2	KIFC2	3.42*10-5	-2.05713
218568_at	acylglycerol kinase	AGK	9.38*10-4	-2.06316
218625_at	neuritin 1	NRN1	2.18*10-3	-2.06377
234103_at	Potassium channel, subfamily T, member 2	KCNT2	9.08*10-4	-2.06463
1555310_a_at	p21 protein (Cdc42/Rac)-activated kinase 6	PAK6	1.96*10-6	-2.06778
219282_s_at	transient receptor potential cation channel, subfamily V, member 2	TRPV2	9.21*10-4	-2.06982
243704_at	---	---	1.36*10-3	-2.07182
45714_at	host cell factor C1 regulator 1 (XPO1 dependent)	HCFC1R1	1.31*10-5	-2.07322
1559172_at	---	---	1.07*10-3	-2.07394
219400_at	contactin associated protein 1	CNTNAP1	5.71*10-4	-2.07463
232735_at	ankyrin repeat domain 34A	ANKRD34A	4.80*10-4	-2.07484
210331_at	HECT, C2 and WW domain containing E3 ubiquitin protein ligase 1	HECW1	2.65*10-7	-2.07788
230988_at	---	---	5.23*10-6	-2.08014
244873_s_at	---	---	6.59*10-4	-2.08625
51158_at	family with sequence similarity 174, member B	FAM174B	1.08*10-4	-2.08713
227408_s_at	sorting nexin 25	SNX25	1.39*10-3	-2.08736
240709_at	seizure related 6 homolog (mouse)-like	SEZ6L	3.11*10-4	-2.10677
210270_at	regulator of G-protein signaling 6	RGS6	2.38*10-5	-2.10705
229487_at	early B-cell factor 1	EBF1	6.45*10-5	-2.10768
209981_at	cold shock domain containing C2, RNA binding	CSDC2	1.52*10-6	-2.10863
240304_s_at	transmembrane channel-like 5	TMC5	2.05*10-4	-2.10873
204604_at	PFTAIRE protein kinase 1	PFTK1	1.18*10-3	-2.11261
238878_at	aristaless related homeobox	ARX	4.42*10-4	-2.1139
214933_at	calcium channel, voltage-dependent, P/Q type, alpha 1A subunit	CACNA1A	4.17*10-4	-2.11661
207873_x_at	seizure related 6 homolog (mouse)-like	SEZ6L	2.03*10-4	-2.11674
1569868_s_at	essential meiotic endonuclease 1 homolog 2 (S. pombe)	EME2	1.35*10-5	-2.11823
1559194_a_at	C-type lectin domain family 4, member G pseudogene 1	CLEC4GP1	4.31*10-4	-2.11876
1556627_at	dystrophin related protein 2	DRP2	1.60*10-3	-2.11982
213439_x_at	RUN domain containing 3A	RUNDC3A	6.90*10-5	-2.12183
240083_at	---	---	6.68*10-4	-2.12437
238600_at	janus kinase and microtubule interacting protein 1	JAKMIP1	1.32*10-3	-2.13035
222549_at	claudin 1	CLDN1	4.35*10-4	-2.1377
206014_at	actin-like 6B	ACTL6B	2.17*10-3	-2.14451
215149_at	---	---	4.35*10-4	-2.14993
204945_at	protein tyrosine phosphatase, receptor type, N	PTPRN	1.76*10-3	-2.15425
228885_at	MAM domain containing 2	MAMDC2	1.52*10-3	-2.15432
239134_at	---	---	2.09*10-5	-2.15508
227760_at	insulin-like growth factor binding protein-like 1	IGFBPL1	1.02*10-4	-2.15622
34408_at	reticulon 2	RTN2	8.24*10-5	-2.16117
220091_at	solute carrier family 2 (facilitated glucose transporter), member 6	SLC2A6	5.30*10-6	-2.16467
232127_at	chloride channel 5	CLCN5	7.84*10-4	-2.16582
235781_at	calcium channel, voltage-dependent, N type, alpha 1B subunit	CACNA1B	2.37*10-3	-2.16597
204217_s_at	reticulon 2	RTN2	4.32*10-5	-2.16771
212559_at	protein kinase, cAMP-dependent, regulatory, type I, beta	PRKAR1B	2.69*10-4	-2.16897
200623_s_at	calmodulin 3 (phosphorylase kinase, delta)	CALM3	1.08*10-3	-2.17236
1569256_a_at	family with sequence similarity 43, member B	FAM43B	4.07*10-4	-2.17318
237240_at	---	---	7.54*10-4	-2.17907
227453_at	unc-13 homolog A (C. elegans)	UNC13A	1.29*10-4	-2.17973
232785_at	retrotransposon gag domain containing 1	RGAG1	3.04*10-4	-2.18021
1562687_x_at	---	---	1.37*10-3	-2.18083
216012_at	---	---	8.06*10-4	-2.19337
228554_at	progesterone receptor	PGR	9.94*10-4	-2.19345
215267_s_at	solute carrier family 8 (sodium/calcium exchanger), member 2	SLC8A2	1.46*10-7	-2.19549
223362_s_at	septin 3	2012-09-03	8.22*10-4	-2.20765
59697_at	RAB15, member RAS onocogene family	RAB15	2.96*10-4	-2.21256
235251_at	---	---	1.32*10-3	-2.21682
235935_at	chromosome 6 open reading frame 154	C6orf154	2.74*10-4	-2.22424
222801_s_at	stromal antigen 3-like 4	STAG3L4	1.10*10-3	-2.22721
229942_at	basonuclin 2	BNC2	3.74*10-4	-2.22902
214104_at	G protein-coupled receptor 161	GPR161	1.75*10-5	-2.23379
228613_at	RAB11 family interacting protein 3 (class II)	RAB11FIP3	1.34*10-4	-2.23546
213965_s_at	chromodomain helicase DNA binding protein 5	CHD5	1.36*10-5	-2.23618
238654_at	hypothetical protein LOC147645	LOC147645	6.06*10-4	-2.2413
229088_at	ectonucleotide pyrophosphatase/phosphodiesterase 1	ENPP1	1.56*10-3	-2.24182
219300_s_at	contactin associated protein-like 2	CNTNAP2	2.38*10-5	-2.2423
236214_at	family with sequence similarity 71, member F1	FAM71F1	3.56*10-5	-2.24413
230010_at	KIAA1853	KIAA1853	2.20*10-5	-2.24979
1552895_a_at	cancer-testis SP-1	C21orf99	1.15*10-4	-2.25197
206528_at	transient receptor potential cation channel, subfamily C, member 6	TRPC6	2.24*10-4	-2.25262
244617_at	G protein-coupled receptor 26	GPR26	2.32*10-3	-2.27601
227816_at	netrin 1	NTN1	1.08*10-4	-2.2778
225735_at	ankyrin repeat domain 50	ANKRD50	5.05*10-4	-2.28754
223739_at	peptidyl arginine deiminase, type I	PADI1	2.73*10-4	-2.29352
218662_s_at	non-SMC condensin I complex, subunit G	NCAPG	2.17*10-3	-2.29541
225186_at	Ras association (RalGDS/AF-6) and pleckstrin homology domains 1	RAPH1	1.75*10-3	-2.3086
213636_at	KIAA1045	KIAA1045	1.61*10-3	-2.32013
229294_at	junctophilin 3	JPH3	5.25*10-4	-2.32263
211756_at	parathyroid hormone-like hormone	PTHLH	6.08*10-4	-2.32358
231300_at	chromosome 16 open reading frame 93	C16orf93	6.67*10-4	-2.3305
220327_at	vestigial like 3 (Drosophila)	VGLL3	1.97*10-3	-2.33853
204467_s_at	synuclein, alpha (non A4 component of amyloid precursor)	SNCA	9.57*10-4	-2.34476
229523_at	Two transmembrane domain family member A	TTMA	1.51*10-3	-2.34703
1564031_a_at	RELT-like 2	RELL2	4.02*10-4	-2.35372
230287_at	small G protein signaling modulator 1	SGSM1	1.06*10-3	-2.35658
209530_at	calcium channel, voltage-dependent, beta 3 subunit	CACNB3	2.79*10-5	-2.36565
231880_at	family with sequence similarity 40, member B	FAM40B	2.38*10-3	-2.36737
205391_x_at	ankyrin 1, erythrocytic	ANK1	1.94*10-4	-2.36926
238747_at	---	---	1.74*10-3	-2.36977
205914_s_at	glutamate receptor, ionotropic, N-methyl D-aspartate 1	GRIN1	1.18*10-4	-2.36986
223621_at	paraneoplastic antigen MA3	PNMA3	5.96*10-4	-2.37355
1565936_a_at	LIM domain only 3 (rhombotin-like 2)	LMO3	2.52*10-4	-2.37982
208352_x_at	ankyrin 1, erythrocytic	ANK1	2.17*10-5	-2.38303
221011_s_at	limb bud and heart development homolog (mouse)	LBH	4.96*10-4	-2.39136
242100_at	chondroitin sulfate synthase 3	CHSY3	6.83*10-4	-2.39683
227909_at	non-protein coding RNA 86 /// non-protein coding RNA 87	NCRNA00086 /// NCRNA00087	3.15*10-4	-2.40828
213943_at	twist homolog 1 (Drosophila)	TWIST1	1.78*10-4	-2.40898
229822_at	---	---	4.23*10-4	-2.41922
238378_at	---	---	2.23*10-3	-2.42838
230369_at	G protein-coupled receptor 161	GPR161	1.32*10-3	-2.43367
230552_at	hypothetical protein LOC100131606 /// hypothetical protein LOC100134317 /// hypo	LOC100131606 /// LOC100134317 /// LOC284412	4.51*10-4	-2.44753
228414_at	potassium large conductance calcium-activated channel, subfamily M, alpha member	KCNMA1	4.87*10-4	-2.44952
205389_s_at	ankyrin 1, erythrocytic	ANK1	1.09*10-4	-2.44974
240407_at	hypothetical LOC100126784	LOC100126784	1.14*10-3	-2.45093
233220_at	glutamate receptor, ionotropic, N-methyl-D-aspartate 3A	GRIN3A	4.83*10-4	-2.45358
232848_at	hCG1818123	hCG_1795283	1.77*10-5	-2.45433
206091_at	matrilin 3	MATN3	5.34*10-4	-2.4614
37566_at	KIAA1045	KIAA1045	1.50*10-3	-2.46271
213343_s_at	glycerophosphodiester phosphodiesterase domain containing 5	GDPD5	5.90*10-7	-2.46303
204730_at	regulating synaptic membrane exocytosis 3	RIMS3	3.93*10-4	-2.46303
215771_x_at	ret proto-oncogene	RET	2.69*10-4	-2.46445
226211_at	maternally expressed 3 (non-protein coding)	MEG3	4.42*10-5	-2.46625
240841_at	insulinoma-associated 2	INSM2	4.73*10-6	-2.46686
227618_at	---	---	2.11*10-4	-2.47059
237794_at	cancer-testis SP-1 /// non-protein coding RNA 164	C21orf99 /// NCRNA00164	3.68*10-4	-2.47378
229770_at	glycosyltransferase 1 domain containing 1	GLT1D1	1.53*10-3	-2.47976
241881_at	olfactory receptor, family 2, subfamily W, member 3	OR2W3	1.62*10-4	-2.50325
204586_at	bassoon (presynaptic cytomatrix protein)	BSN	1.33*10-4	-2.5034
228427_at	F-box protein 16	FBXO16	2.55*10-4	-2.50435
215161_at	calcium/calmodulin-dependent protein kinase IG	CAMK1G	3.08*10-5	-2.50674
223753_s_at	cripto, FRL-1, cryptic family 1 /// cripto, FRL-1, cryptic family 1B	CFC1 /// CFC1B	1.05*10-3	-2.5101
206590_x_at	dopamine receptor D2	DRD2	3.03*10-5	-2.51634
228882_at	tubby homolog (mouse)	TUB	1.90*10-3	-2.5236
206196_s_at	RUN domain containing 3A	RUNDC3A	1.23*10-3	-2.53714
208353_x_at	ankyrin 1, erythrocytic	ANK1	3.29*10-5	-2.54371
207360_s_at	neurotensin receptor 1 (high affinity)	NTSR1	2.55*10-5	-2.55197
205030_at	fatty acid binding protein 7, brain	FABP7	1.81*10-3	-2.55243
232856_at	Leucine rich repeat containing 55	LRRC55	1.65*10-4	-2.57331
231348_s_at	LIM domain only 3 (rhombotin-like 2)	LMO3	2.77*10-4	-2.57515
231261_at	cation channel, sperm-associated, gamma	CATSPERG	2.96*10-4	-2.57712
1557638_at	---	---	7.06*10-5	-2.57934
227399_at	vestigial like 3 (Drosophila)	VGLL3	7.71*10-4	-2.58006
235952_at	---	---	1.63*10-4	-2.58962
207087_x_at	ankyrin 1, erythrocytic	ANK1	1.19*10-5	-2.59187
220131_at	FXYD domain containing ion transport regulator 7	FXYD7	1.53*10-4	-2.60883
1557545_s_at	ring finger protein 165	RNF165	6.44*10-6	-2.61378
237131_at	chromosome 1 open reading frame 230	C1orf230	6.19*10-4	-2.61513
213869_x_at	Thy-1 cell surface antigen	THY1	1.88*10-3	-2.62056
210380_s_at	calcium channel, voltage-dependent, T type, alpha 1G subunit	CACNA1G	1.23*10-4	-2.6254
210103_s_at	forkhead box A2	FOXA2	2.89*10-4	-2.63853
204667_at	forkhead box A1	FOXA1	1.18*10-3	-2.65894
222482_at	similar to single stranded DNA binding protein 3 /// hypothetical LOC100131851 /	LOC100129321 /// LOC100131851 /// SSBP3	8.14*10-5	-2.66021
210682_at	lactoperoxidase	LPO	1.77*10-5	-2.66472
213997_at	family with sequence similarity 189, member A1	FAM189A1	3.60*10-5	-2.67138
213358_at	KIAA0802	KIAA0802	1.14*10-3	-2.67206
240869_at	---	---	4.10*10-5	-2.67295
235836_at	matrix-remodelling associated 7	MXRA7	1.41*10-3	-2.67571
242705_x_at	similar to hCG1981348	LOC100289219	6.20*10-4	-2.69909
205879_x_at	ret proto-oncogene	RET	1.65*10-4	-2.70932
205538_at	coronin, actin binding protein, 2A	CORO2A	5.28*10-4	-2.70953
32502_at	glycerophosphodiester phosphodiesterase domain containing 5	GDPD5	1.49*10-6	-2.7298
205968_at	potassium voltage-gated channel, delayed-rectifier, subfamily S, member 3	KCNS3	5.90*10-4	-2.73665
223885_at	calneuron 1	CALN1	2.67*10-4	-2.73989
206774_at	FERM and PDZ domain containing 1	FRMPD1	6.93*10-5	-2.75087
233602_at	---	---	4.23*10-4	-2.75954
238617_at	---	---	5.36*10-4	-2.76537
208463_at	gamma-aminobutyric acid (GABA) A receptor, alpha 4	GABRA4	1.41*10-4	-2.76552
229103_at	wingless-type MMTV integration site family, member 3	WNT3	6.92*10-4	-2.78299
232426_at	synaptic vesicle glycoprotein 2B	SV2B	5.68*10-4	-2.78611
1554355_a_at	sialic acid acetylesterase	SIAE	5.34*10-4	-2.79055
216938_x_at	dopamine receptor D2	DRD2	2.45*10-4	-2.82018
209325_s_at	regulator of G-protein signaling 16	RGS16	4.74*10-4	-2.82953
212992_at	AHNAK nucleoprotein 2	AHNAK2	1.33*10-3	-2.83061
235182_at	isthmin 1 homolog (zebrafish)	ISM1	8.21*10-5	-2.89452
206232_s_at	UDP-Gal:betaGlcNAc beta 1,4- galactosyltransferase, polypeptide 6	B4GALT6	1.39*10-3	-2.89856
231766_s_at	collagen, type XII, alpha 1	COL12A1	9.06*10-4	-2.90152
236013_at	calcium channel, voltage-dependent, R type, alpha 1E subunit	CACNA1E	1.77*10-3	-2.91686
203108_at	G protein-coupled receptor, family C, group 5, member A	GPRC5A	1.21*10-5	-2.94149
213036_x_at	ATPase, Ca++ transporting, ubiquitous	ATP2A3	2.83*10-4	-2.95932
236901_at	---	---	1.49*10-3	-2.97226
230596_at	---	---	1.17*10-3	-2.97506
242998_at	retinol dehydrogenase 12 (all-trans/9-cis/11-cis)	RDH12	2.21*10-4	-3.02606
229626_at	chromosome 12 open reading frame 68	C12orf68	3.55*10-4	-3.03863
243806_at	---	---	7.01*10-4	-3.0462
209324_s_at	regulator of G-protein signaling 16	RGS16	3.77*10-4	-3.04882
233506_at	---	---	1.25*10-3	-3.07061
214745_at	phospholipase C, eta 1	PLCH1	1.20*10-4	-3.08709
233482_at	---	---	7.04*10-4	-3.09143
1552694_at	solute carrier family 2 (facilitated glucose transporter), member 13	SLC2A13	1.99*10-3	-3.10418
1561615_s_at	solute carrier family 8 (sodium/calcium exchanger), member 1	SLC8A1	4.30*10-4	-3.11804
230698_at	calneuron 1	CALN1	2.84*10-4	-3.12572
227177_at	coronin, actin binding protein, 2A	CORO2A	1.19*10-3	-3.14132
217250_s_at	chromodomain helicase DNA binding protein 5	CHD5	3.27*10-4	-3.18154
34726_at	calcium channel, voltage-dependent, beta 3 subunit	CACNB3	1.40*10-4	-3.18272
227875_at	kelch-like 13 (Drosophila)	KLHL13	1.74*10-3	-3.21826
232443_at	hypothetical LOC441052	LOC441052	1.60*10-4	-3.22028
235600_at	---	---	1.09*10-3	-3.24057
228101_at	amyloid beta (A4) precursor protein-binding, family A, member 1	APBA1	6.74*10-4	-3.24503
207869_s_at	calcium channel, voltage-dependent, T type, alpha 1G subunit	CACNA1G	2.12*10-3	-3.2761
239881_at	---	---	5.66*10-4	-3.29346
208427_s_at	ELAV (embryonic lethal, abnormal vision, Drosophila)-like 2 (Hu antigen B)	ELAVL2	7.51*10-4	-3.34508
204621_s_at	nuclear receptor subfamily 4, group A, member 2	NR4A2	1.80*10-3	-3.42272
204723_at	sodium channel, voltage-gated, type III, beta	SCN3B	2.35*10-3	-3.42515
205390_s_at	ankyrin 1, erythrocytic	ANK1	1.01*10-4	-3.48133
244675_at	regulator of G-protein signaling 8	RGS8	1.23*10-3	-3.55471
1568868_at	cytochrome P450, family 27, subfamily C, polypeptide 1	CYP27C1	8.75*10-4	-3.57695
206502_s_at	insulinoma-associated 1	INSM1	2.31*10-3	-3.61908
1552695_a_at	solute carrier family 2 (facilitated glucose transporter), member 13	SLC2A13	1.58*10-3	-3.66891
205747_at	cerebellin 1 precursor	CBLN1	1.36*10-3	-3.70028
207195_at	contactin 6	CNTN6	4.35*10-4	-3.72675
219414_at	calsyntenin 2	CLSTN2	1.83*10-4	-3.76469
207522_s_at	ATPase, Ca++ transporting, ubiquitous	ATP2A3	4.13*10-4	-3.84105
1553357_at	hypothetical LOC158696	LOC158696	3.60*10-4	-4.00784
229084_at	contactin 4	CNTN4	1.10*10-3	-4.13305
229580_at	---	---	2.28*10-3	-4.26621
1553865_a_at	G protein-coupled receptor 26	GPR26	1.67*10-3	-4.36753
1560676_at	seven in absentia homolog 3 (Drosophila)	SIAH3	2.32*10-4	-4.81736
226847_at	follistatin	FST	4.63*10-4	-5.03051
231341_at	solute carrier family 35, member D3	SLC35D3	3.03*10-4	-10.6571
